# Supplementary material for: A global database of Holocene paleotemperature records
Source: Sci Data. 2020 Apr 14;7:115. doi: 10.1038/s41597-020-0445-3 (PMC7156486; doi:10.1038/s41597-020-0445-3)
Supplement: Supplementary file 1 — Supplementary Table 1 [file 41597_2020_445_MOESM1_ESM.xlsx]

## Sheet: Sheet1
Suppl. Table 1. Essential metadata for records in the Temperature 12k database, with links to data in LiPDverse. See Table 1 for explanation of fields.
	Site location					Source and attribution				Proxy record							Climate interpretation								Time series				Quality Control
Data Set Name	Site Name	Country Ocean	Latitude (°)	Longitude (°)	Elevation (m)	Publication 1	Publication 2	Original Data Citation	Neotoma ID	Archive Type	Proxy General	Proxy Type	Proxy Detial	Calibration Method	Calibration Seasonality	Paleo Data Notes	Variable Name	Units	Datum	Climate Variable	Climate Variable Detail	Seasonality	Season General	Direction	Min Year	Max Year	Resolution	Ages Per kyr	In Compilation	QC Certification	QC Comments	Link to LiPDverse
EN32_PC6.Flower.2004	EN32_PC6	Atlantic Ocean>North Atlantic Ocean>Gulf Of Mexico	26.946	-91.35	-2280	10.1130/G20604.1	www.geosociety.org/datarepository/2004/2004095.pdf	this compilation		MarineSediment	isotope	d18O	ruber	Bayfoxm (byfox_predict.m) 10.1029/2019PA003576 Parameters: prior_mean=26.7011, prior_std=10, species=ruber, bayes=unspecified; For d18osw, values are specified to change through time, and are calculated using the getvardelo.m program from Jess Tierney, based on the modern value of d18osw (0.73415) for the archive location			temperature	degC	abs	T	sea@surface	annual	annual	positive	8330	22210	290	1.3624	Temp12k	JET, DSK	youngest = 8.3 ka; accept to improve subtropical coverage	http://lipdverse.org/globalHolocene/0_54_0/EN32_PC6.Flower.2004.html
EN32_PC6.Flower.2004	EN32_PC6	Atlantic Ocean>North Atlantic Ocean>Gulf Of Mexico	26.946	-91.35	-2280	10.1130/G20604.1	www.geosociety.org/datarepository/2004/2004095.pdf	this compilation		MarineSediment	Mg/Ca	Mg/Ca	ruber	Baymag (baymag_predict.m) github.com/jesstierney/BAYMAG Parameters: omega=1.5207, salinity=35.0236, pH=8.0316, clean=0, species=ruber, pstd=10, varargin=0			temperature	degC	abs	T	sea@surface	4 5 6 7 8 9 10 12	annual	positive	8330	22210	300	1.3624	Temp12k	JET, DSK	youngest = 8.3 ka; accept to improve subtropical coverage	http://lipdverse.org/globalHolocene/0_54_0/EN32_PC6.Flower.2004.html
Hamundarstadhahals.Caseldine.2006	Hamundarstadhahals	Europe>Northern Europe>Scandinavia>Sweden	65.97	-18.45	100	10.1016/j.quascirev.2006.02.003		this compilation		LakeSediment	chironomid	chironomid	assemblage	WAPLS	7	Based on 52-lake training set from Iceland	temperature	degC	abs	T	air@surface	Summer	summerOnly	positive	7686.27	10738.4	89.88	2.2935	Temp12k	SEN, DSK, MTO, PGL		http://lipdverse.org/globalHolocene/0_54_0/Hamundarstadhahals.Caseldine.2006.html
Vatnamyri.Holmes.2011	Vatnamyri	Atlantic Ocean>North Atlantic Ocean>Iceland	65.9	-18.3	220	10.1016/j.quascirev.2006.02.003		this compilation		LakeSediment	chironomid	chironomid	assemblage	WAPLS	7	Combined Norwegian Icelandic WAPLS 2 component model. r2 boot is 0.97	temperature	degC	abs	T	air@surface	summer	summerOnly	positive	7573.93	10915.5	55.665	3.89035	Temp12k	SE		http://lipdverse.org/globalHolocene/0_54_0/Vatnamyri.Holmes.2011.html
MD02_2515.McClymont.2012	MD02_2515	Pacific Ocean>North Pacific Ocean	27.4835	-112.074	-881	10.1029/2011PA002226		10.1594/PANGAEA.861260		MarineSediment	other biomarker	GDGT	TEX86	Bayspar (bayspar_tex.m) 10.1016/j.gca.2013.11.026 Parameters: prior_std=10, runname=SST, varargin=1000,1			temperature	degC	abs	T	sea@surface	annual	annual	positive	6825.4	24988.8	46.85	0.773007	Temp12k	JET, DSK		http://lipdverse.org/globalHolocene/0_54_0/MD02_2515.McClymont.2012.html
MD02_2515.McClymont.2012	MD02_2515	Pacific Ocean>North Pacific Ocean	27.4835	-112.074	-881	10.1029/2011PA002226		10.1594/PANGAEA.861260		MarineSediment	alkenone	alkenone	UK'37	Bayspline (UK_predict.m) 10.1002/2017PA003201 Parameters: pstd=10, bayes=unspecified			temperature	degC	abs	T	sea@surface	annual	annual	positive	6825.4	24988.8	30.192	0.773007	Temp12k	JET, DSK		http://lipdverse.org/globalHolocene/0_54_0/MD02_2515.McClymont.2012.html
Topptjonna.Paus.2011	Topptjonna	Europe>Northern Europe>Scandinavia>Norway	62.38	9.67	1316	10.1016/j.quascirev.2011.04.010		this compilation		LakeSediment	chironomid	chironomid	assemblage	WAPLS	7	153-lake Norwegian training set (Brooks and Birks 2000, 2001)	temperature	degC	abs	T	air@surface	Summer	summerOnly	positive	6133.43	11823.5	79.0285	2.10893	Temp12k	SEN, MTO, GVE	hiatus at 9500 cal BP; the chronology is inaccurate below this	http://lipdverse.org/globalHolocene/0_54_0/Topptjonna.Paus.2011.html
KNR166_JPC26.Schmidt.2011	KNR166_JPC26	Atlantic Ocean>North Atlantic Ocean>Gulf Of Mexico	24.3267	-83.2524	-546	10.1029/2011PA002157	10.1016/j.epsl.2015.06.062	www.ncdc.noaa.gov/paleo/study/12257		MarineSediment	isotope	d18O	ruber	Bayfoxm (byfox_predict.m) 10.1029/2019PA003576 Parameters: prior_mean=26.726, prior_std=10, species=ruber, bayes=unspecified; For d18osw, values are specified to change through time, and are calculated using the getvardelo.m program from Jess Tierney, based on the modern value of d18osw (0.81296) for the archive location			temperature	degC	abs	T	sea@surface	annual	annual	positive	6130	19980	10	1.49648	Temp12k	JET, DSK		http://lipdverse.org/globalHolocene/0_54_0/KNR166_JPC26.Schmidt.2011.html
Indian.Bjorck.1985	Indian	North America>Canada>Ontario	50.92	-90.45	383	10.1139/e85-090	10.1038/nature25464	this compilation	10.21233/TP4A-H605	LakeSediment	pollen	pollen	assemblage	MAT			temperature	degC	abs	T	air@surface	warmest month	summer+	positive	5820	10290	152	0.671141	Temp12k	TB		http://lipdverse.org/globalHolocene/0_54_0/Indian.Bjorck.1985.html
Indian.Bjorck.1985	Indian	North America>Canada>Ontario	50.92	-90.45	383	10.1139/e85-090	10.1038/nature25464	this compilation	10.21233/TP4A-H605	LakeSediment	pollen	pollen	assemblage	MAT			temperature	degC	abs	T	air@surface	coldest month	winter+	positive	5820	10290	152	0.671141	Temp12k	TB		http://lipdverse.org/globalHolocene/0_54_0/Indian.Bjorck.1985.html
Indian.Bjorck.1985	Indian	North America>Canada>Ontario	50.92	-90.45	383	10.1139/e85-090	10.1038/nature25464	this compilation	10.21233/TP4A-H605	LakeSediment	pollen	pollen	assemblage	MAT			temperature	degC	abs	T	air@surface	annual	annual	positive	5820	10290	152	0.671141	Temp12k	TB		http://lipdverse.org/globalHolocene/0_54_0/Indian.Bjorck.1985.html
MD01-2416.Sarnthien.2004	MD01-2416	Pacific Ocean>North Pacific Ocean	51.268	167.725	-2317	10.1016/j.quascirev.2004.08.008		10.1594/PANGAEA.738119		MarineSediment	other microfossil	foraminifera	assemblage	ANN (Malmgren et al., 2001).			temperature	degC	abs	T	sea@surface	Summer	summerOnly	positive	5727	11920	101	0.645891	Temp12k	OC, DSK	youngest age = 3.7 ka, but samples are all older	http://lipdverse.org/globalHolocene/0_54_0/MD01-2416.Sarnthien.2004.html
TR163_31.Dubois.2009	TR163_31	Pacific Ocean>South Pacific Ocean	-3.6187	-83.9707	-3205	10.1029/2009PA001781	10.1038/335708a0	www.ncdc.noaa.gov/paleo/study/12195		MarineSediment	alkenone	alkenone	UK'37	Bayspline (UK_predict.m) 10.1002/2017PA003201 Parameters: pstd=10, bayes=unspecified			temperature	degC	abs	T	sea@surface	annual	annual	positive	5440	24700	550	0.914634	Temp12k	JET, DSK	sample resolution is low (beween 600 and 700 yr); retain to improve SH coverage	http://lipdverse.org/globalHolocene/0_54_0/TR163_31.Dubois.2009.html
Hypkana.Hajkova.2016	Hypkana	Europe>Eastern Europe>Slovakia	48.9131	22.1636	820	10.1016/j.quascirev.2016.04.001		www.ncdc.noaa.gov/paleo/study/28046		LakeSediment	chironomid	chironomid	assemblage	WAPLS	7	Norway-Swiss calibration dataset (Heiri et al. 2011)	temperature	degC	abs	T	air@surface	Summer	summerOnly	positive	5070	13074	341.5	2.0202	Temp12k	RSV, MTO, OHE, PPA	largest age control gap is 3320 uncal yrs, the record is accepted with relaxing criteria: just a few records exists from the region	http://lipdverse.org/globalHolocene/0_54_0/Hypkana.Hajkova.2016.html
RC27_28.Overpeck.1996	RC27_28	Indian Ocean>Arabian Sea	17.903	57.59	-268	10.1007/BF00211619		www.ncdc.noaa.gov/paleo/study/10495		MarineSediment	isotope	d18O	bulloides	Bayfoxm (byfox_predict.m) 10.1029/2019PA003576 Parameters: prior_mean=26.0605, prior_std=10, species=bulloides, bayes=unspecified; For d18osw, values are specified to change through time, and are calculated using the getvardelo.m program from Jess Tierney, based on the modern value of d18osw (0.59962) for the archive location			temperature	degC	abs	T	sea@surface	annual	annual	positive	4906	13820	256.5	1.12771	Temp12k	JET, DSK	ages based on median of bacon enseble	http://lipdverse.org/globalHolocene/0_54_0/RC27_28.Overpeck.1996.html
LagoDellAccesa.Finsinger.2010	Lago Dell Accesa	Europe>Southern Europe>Italy	42.9888	10.8972	157	10.1002/jqs.1402		www.ncdc.noaa.gov/paleo/study/9901	23939	LakeSediment	pollen	pollen	assemblage	WAPLS			temperature	degC	abs	T	air@surface	1	winterOnly	positive	4479	11552	73	1.55521	Temp12k	TB, WF	native resolution rather than 50-yr smooth	http://lipdverse.org/globalHolocene/0_54_0/LagoDellAccesa.Finsinger.2010.html
CF8.Axford.2011	CF8	North America>Canada>Nunavu	70.5569	-68.9519	195	10.1130/B30329.1	10.1016/j.yqres.2008.09.006	this compilation		LakeSediment	chironomid	chironomid	assemblage	WA with inverse deshrinking without tolerance downweighting; WA regression with inverse deshrinking with tolerance downweighting	7	Francis et al. 2006 training set (FRA06)	temperatureComposite	degC	anom	T	air@surface	Summer	summerOnly	positive	4425.35	11464	107.686	1.3022	Temp12k	MTO, YLA	removed unreliable values; this timeseries was composited programmatically, with the assumption that all values are measured at equivalent levels	http://lipdverse.org/globalHolocene/0_54_0/CF8.Axford.2011.html
EW0408_66JC.Praetorius.2015	EW0408_66JC	Pacific Ocean>North Pacific Ocean>Gulf Of Alaska	57.8724	-137.105	-426	10.1038/nature15753		www.ncdc.noaa.gov/paleo/study/22400		MarineSediment	alkenone	alkenone	UK'37	Bayspline (UK_predict.m) 10.1002/2017PA003201 Parameters: pstd=10, bayes=unspecified			temperature	degC	abs	T	sea@surface	6,7,8	summerOnly	positive	4380.62	13573.8	120	2.57931	Temp12k	JET, DSK		http://lipdverse.org/globalHolocene/0_54_0/EW0408_66JC.Praetorius.2015.html
MD97_2141.Rosenthal.2003	MD97_2141	Pacific Ocean>Western Pacific Ocean>South China And Eastern Archipelagic Seas	8.8	121.3	-3633	10.1029/2002GL016612	10.1029/2000PA000557	www.ncdc.noaa.gov/paleo/study/2610		MarineSediment	Mg/Ca	Mg/Ca	ruber	Baymag (baymag_predict.m) github.com/jesstierney/BAYMAG Parameters: omega=0.85253, clean=0, species=ruber, pstd=10, varargin=unspecified; For salinity and pH, values are specified to change through time, and are calculated using the get_phsal program from Jess Tierney, based on modern values of salinity (33.8635) and pH (8.0654) for the archive location			temperature	degC	abs	T	sea@surface	annual	annual	positive	4334.29	70800	58.0215	1.81488	Temp12k	AdV, LJ, DSK, JET		http://lipdverse.org/globalHolocene/0_54_0/MD97_2141.Rosenthal.2003.html
WIND28K.Kiefer.2006	WIND28K	Indian Ocean	-10.1538	51.0128	-4157	10.1029/2006GL027097	10.1002/2013GC004994	10.1594/PANGAEA.610271		MarineSediment	isotope	d18O	ruber	Bayfoxm (byfox_predict.m) 10.1029/2019PA003576 Parameters: prior_mean=27.0101, prior_std=10, species=ruber, bayes=unspecified; For d18osw, values are specified to change through time, and are calculated using the getvardelo.m program from Jess Tierney, based on the modern value of d18osw (0.43129) for the archive location			temperature	degC	abs	T	sea@surface	annual	annual	positive	4330	67530	380	0.391134	Temp12k	JET, DSK	youngest age = 7.7 ka; youngest sample = 4.3 ka; retain to improve SH coverage	http://lipdverse.org/globalHolocene/0_54_0/WIND28K.Kiefer.2006.html
MD97_2141.Rosenthal.2003	MD97_2141	Pacific Ocean>Western Pacific Ocean>South China And Eastern Archipelagic Seas	8.8	121.3	-3633	10.1029/2002GL016612	10.1029/2000PA000557	www.ncdc.noaa.gov/paleo/study/2610		MarineSediment	isotope	d18O	ruber	Bayfoxm (byfox_predict.m) 10.1029/2019PA003576 Parameters: prior_mean=28.4345, prior_std=10, species=ruber, bayes=unspecified; For d18osw, values are specified to change through time, and are calculated using the getvardelo.m program from Jess Tierney, based on the modern value of d18osw (0.23149) for the archive location			temperature	degC	abs	T	sea@surface	annual	annual	positive	4286	146440	44.31	1.81488	Temp12k	JET, DSK		http://lipdverse.org/globalHolocene/0_54_0/MD97_2141.Rosenthal.2003.html
M77_2_059_1.N_rnberg.2015	M77_2_059_1	Pacific Ocean>South Pacific Ocean	-3.9502	-81.3205	-997	10.1002/2014PA002706	10.1016/j.quascirev.2013.06.021	10.1594/PANGAEA.848848		MarineSediment	alkenone	alkenone	UK37	BAY: SST calculated from Uk37 (TSid=RbIuRfn9Vxz) using the BAYSPLINE program UK_predict. Parameters: pstd=10, bayes=unspecified			temperature	degC	abs	T	sea@surface	annual	annual	positive	4272	17295	87	0.586412	Temp12k	OC		http://lipdverse.org/globalHolocene/0_54_0/M77_2_059_1.N_rnberg.2015.html
EW0408_66JC.Praetorius.2015	EW0408_66JC	Pacific Ocean>North Pacific Ocean>Gulf Of Alaska	57.8724	-137.105	-426	10.1038/nature15753		www.ncdc.noaa.gov/paleo/study/22400		MarineSediment	isotope	d18O	d18O	Bayfoxm (byfox_predict.m) 10.1029/2019PA003576 Parameters: prior_mean=8.878, prior_std=10, species=pachy, bayes=unspecified; For d18osw, values are specified to change through time, and are calculated using the getvardelo.m program from Jess Tierney, based on the modern value of d18osw (-0.93822) for the archive location			temperature	degC	abs	T	sea@surface	annual	annual	positive	4246	13570	14	2.57931	Temp12k	JET, DSK		http://lipdverse.org/globalHolocene/0_54_0/EW0408_66JC.Praetorius.2015.html
Elfstadalsvatn.Langdon.2008	Efstadalsvatn	Atlantic Ocean>North Atlantic Ocean>Iceland	65.5612	-22.4064	123	10.1007/s10933-007-9157-3	10.1023/A:1024781918181	this compilation		LakeSediment	chironomid	chironomid	assemblage	WAPLS	7	reconstruction from Caseldine et al. 2003, based on Norwegian dataset (Brooks and Birks 2000)	temperature	degC	abs	T	air@surface	Summer	summerOnly	positive	4234.52	10840.3	327.8	0.605531	Temp12k	SEN, MTO, PGL	gap of 3.2 ka	http://lipdverse.org/globalHolocene/0_54_0/Elfstadalsvatn.Langdon.2008.html
GeoB10042_1.Setiawan.2015	GeoB10042_1	Indian Ocean	-7.1135	104.642	-2460	10.1002/2015PA002802	10.2458/azu_js_rc.55.16384	10.1594/PANGAEA.858590		MarineSediment	Mg/Ca	Mg/Ca	G. ruber white s.s.	BAY: SST calculated from Mg/Ca (TSid=RL64xxOUoVT) using the BAYMAG program baymag_predict. Parameters: omega=1.1352, clean=0, species=ruber, pstd=10, varargin=unspecified; For salinity and pH, values are specified to change through time, and are calculated using the get_phsal program from Jess Tierney, based on modern values of salinity (33.5498) and pH (8.0672) for the archive location and using…			temperature	degC	abs	T	sea@surface	annual	annual	positive	4200	39020	130	0.897436	Temp12k	DSK, PMS	youngest = 4.2 ka, but passes resolution & chronology; PMS: the SST could also be wind driven upwelling	http://lipdverse.org/globalHolocene/0_54_0/GeoB10042_1.Setiawan.2015.html
M77_2_056_5.Neurnberg.2015	M77_2_056_5	Pacific Ocean>South Pacific Ocean	-3.7498	-81.1247	-355	10.1002/2014PA002706	10.1016/j.quascirev.2013.06.021	10.1594/PANGAEA.848847		MarineSediment	Mg/Ca	Mg/Ca	ruber	BAY: SST calculated from Mg/Ca (TSid=RsGueF5Ezuc) using the BAYMAG program baymag_predict. Parameters: omega=1.1672, clean=1, species=ruber, pstd=10, varargin=unspecified; For salinity and pH, values are specified to change through time, and are calculated using the get_phsal program from Jess Tierney, based on modern values of salinity (34.2657) and pH (7.9461) for the archive location and using…			SST_from_planktic0x2EMgCa	degC	abs	T	sea@surface	annual	annual	positive	4170	13080	110	0.918964	Temp12k	OC, JET, DSK		http://lipdverse.org/globalHolocene/0_54_0/M77_2_056_5.Neurnberg.2015.html
MD06_3067.Bolliet.2011	MD06_3067	Pacific Ocean>North Pacific Ocean	6.5143	126.498	-1575	10.1029/2010PA001966		10.1594/PANGAEA.770282		MarineSediment	Mg/Ca	Mg/Ca	ruber	BAY: SST calculated from Mg/Ca (TSid=R89VJHY12Yf) using the BAYMAG program baymag_predict. Parameters: omega=1.1628, clean=1, species=ruber, pstd=10, varargin=unspecified; For salinity and pH, values are specified to change through time, and are calculated using the get_phsal program from Jess Tierney, based on modern values of salinity (34.0515) and pH (8.0614) for the archive location and using…			temperature	degC	abs	T	sea@surface	annual	annual	positive	4140	158200	120	0.464576	Temp12k	RSV,OC	fails age control, gap >3000 years; accepted, age control fails only for a portion; BUT upper 3.4 ka missing	http://lipdverse.org/globalHolocene/0_54_0/MD06_3067.Bolliet.2011.html
RC24_08GC.Arbuszewski.2013	RC24_08GC	Atlantic Ocean>South Atlantic Ocean	-1.3366	-11.9	-3882	10.1038/NGEO1961	oi:10.1126/science.274.5294.1867	www.ncdc.noaa.gov/paleo/study/16380		MarineSediment	isotope	d18O	ruber	Bayfoxm (byfox_predict.m) 10.1029/2019PA003576 Parameters: prior_mean=25.7747, prior_std=10, species=ruber, bayes=unspecified; For d18osw, values are specified to change through time, and are calculated using the getvardelo.m program from Jess Tierney, based on the modern value of d18osw (0.74676) for the archive location			temperature	degC	abs	T	sea@surface	annual	annual	positive	3715	23421	541.5	0.4828	Temp12k	JET, DSK	sample resolution is low (beween 500 and 600 yr); retain to improve SH coverage	http://lipdverse.org/globalHolocene/0_54_0/RC24_08GC.Arbuszewski.2013.html
RC24_08GC.Arbuszewski.2013	RC24_08GC	Atlantic Ocean>South Atlantic Ocean	-1.3366	-11.9	-3882	10.1038/NGEO1961	oi:10.1126/science.274.5294.1867	www.ncdc.noaa.gov/paleo/study/16380		MarineSediment	Mg/Ca	Mg/Ca	ruber	Baymag (baymag_predict.m) github.com/jesstierney/BAYMAG Parameters: omega=1.0516, salinity=35.6626, pH=8.0527, clean=1, species=ruber, pstd=10, varargin=0			temperature	degC	abs	T	sea@surface	annual	annual	positive	3715	26865	541.5	0.4828	Temp12k	JET, DSK	sample resolution is low (beween 500 and 600 yr); retain to improve SH coverage	http://lipdverse.org/globalHolocene/0_54_0/RC24_08GC.Arbuszewski.2013.html
ODP_165_999A.Schmidt.2004	ODP_165_999A	Atlantic Ocean>North Atlantic Ocean>Caribbean Sea	12.744	-78.7393	-2828	10.1038/nature02346		www.ncdc.noaa.gov/paleo/study/2602		MarineSediment	isotope	d18O	ruber	Bayfoxm (byfox_predict.m) 10.1029/2019PA003576 Parameters: prior_mean=27.7278, prior_std=10, species=ruber, bayes=unspecified; For d18osw, values are specified to change through time, and are calculated using the getvardelo.m program from Jess Tierney, based on the modern value of d18osw (0.78801) for the archive location			temperature	degC	abs	T	sea@surface	annual	annual	positive	3520	130750	450	0.471698	Temp12k	JET, DSK	sample resolution is low (beween 400 and 500 yr); retain to improve tropical coverage	http://lipdverse.org/globalHolocene/0_54_0/ODP_165_999A.Schmidt.2004.html
ODP_165_999A.Schmidt.2004	ODP_165_999A	Atlantic Ocean>North Atlantic Ocean>Caribbean Sea	12.744	-78.7393	-2828	10.1038/nature02346		www.ncdc.noaa.gov/paleo/study/2602		MarineSediment	Mg/Ca	Mg/Ca	ruber	Baymag (baymag_predict.m) github.com/jesstierney/BAYMAG Parameters: omega=1.6389, salinity=35.7837, pH=8.0734, clean=1, species=ruber, pstd=10, varargin=0			temperature	degC	abs	T	sea@surface	annual	annual	positive	3520	130750	450	0.471698	Temp12k	JET, DSK	sample resolution is low (beween 400 and 500 yr); retain to improve tropical coverage	http://lipdverse.org/globalHolocene/0_54_0/ODP_165_999A.Schmidt.2004.html
GIK18287_3.Kienast.2001	GIK18287_3	Pacific Ocean>Western Pacific Ocean>South China Sea	5.663	110.662	-598	10.1126/science.1057131		www.ncdc.noaa.gov/paleo/study/2569		MarineSediment	isotope	d18O	ruber	Bayfoxm (byfox_predict.m) 10.1029/2019PA003576 Parameters: prior_mean=28.3966, prior_std=10, species=ruber, bayes=unspecified; For d18osw, values are specified to change through time, and are calculated using the getvardelo.m program from Jess Tierney, based on the modern value of d18osw (0.12857) for the archive location			temperature	degC	abs	T	sea@surface	annual	annual	positive	3389	16507	153.5	0.464522	Temp12k	JET, DSK	age gap 7.8 - 3.7 ka; five ages within Holocene; retain to improve tropical coverage	http://lipdverse.org/globalHolocene/0_54_0/GIK18287_3.Kienast.2001.html
GIK18287_3.Kienast.2001	GIK18287_3	Pacific Ocean>Western Pacific Ocean>South China Sea	5.663	110.662	-598	10.1126/science.1057131		www.ncdc.noaa.gov/paleo/study/2569		MarineSediment	alkenone	alkenone	UK'37	Bayspline (UK_predict.m) 10.1002/2017PA003201 Parameters: pstd=10, bayes=unspecified			temperature	degC	abs	T	sea@surface	annual	annual	positive	3389	16475	207	0.464522	Temp12k	PMS, DSK, JET	age gap 7.8 - 3.7 ka; five ages within Holocene; retain to improve tropical coverage	http://lipdverse.org/globalHolocene/0_54_0/GIK18287_3.Kienast.2001.html
MD97_2121.Pahnke.2006	MD97_2121	Pacific Ocean>South Pacific Ocean	-40.38	177.99	-3014	10.1029/2005PA001191		www.ncdc.noaa.gov/paleo/study/5589		MarineSediment	alkenone	alkenone	UK'37	Bayspline (UK_predict.m) 10.1002/2017PA003201 Parameters: pstd=10, bayes=unspecified			temperature	degC	abs	T	sea@surface	annual	annual	positive	3316.2	135048	65.9	0.921256	Temp12k	JET, DSK		http://lipdverse.org/globalHolocene/0_54_0/MD97_2121.Pahnke.2006.html
ElGygytgynCrater.Schwamborn.2006	ElGygytgyn Crater hillslopes	Europe>Eastern Europe>Russian Federation	67.441	172.219	520	10.1016/j.yqres.2006.06.007		this compilation		Ice-other	isotope	d18O	pore ice				d18O	permil		T	air@surface	annual	annual	positive	3276	12621	181	1.26089	Temp12k	DSK		http://lipdverse.org/globalHolocene/0_54_0/ElGygytgynCrater.Schwamborn.2006.html
VM28_122.Schmidt.2004	VM28_122	Atlantic Ocean>North Atlantic Ocean>Caribbean Sea	11.933	-78.683	-3623	10.1038/nature02346		www.ncdc.noaa.gov/paleo/study/2602		MarineSediment	isotope	d18O	ruber	Bayfoxm (byfox_predict.m) 10.1029/2019PA003576 Parameters: prior_mean=27.7985, prior_std=10, species=ruber, bayes=unspecified; For d18osw, values are specified to change through time, and are calculated using the getvardelo.m program from Jess Tierney, based on the modern value of d18osw (0.77182) for the archive location			temperature	degC	abs	T	sea@surface	annual	annual	positive	3130	41040	290	0.450958	Temp12k	JET, DSK		http://lipdverse.org/globalHolocene/0_54_0/VM28_122.Schmidt.2004.html
VM28_122.Schmidt.2004	VM28_122	Atlantic Ocean>North Atlantic Ocean>Caribbean Sea	11.933	-78.683	-3623	10.1038/nature02346		www.ncdc.noaa.gov/paleo/study/2602		MarineSediment	Mg/Ca	Mg/Ca	ruber	Baymag (baymag_predict.m) github.com/jesstierney/BAYMAG Parameters: omega=1.6389, salinity=35.7439, pH=8.0734, clean=1, species=ruber, pstd=10, varargin=0			temperature	degC	abs	T	sea@surface	annual	annual	positive	3130	41040	360	0.450958	Temp12k	JET, DSK		http://lipdverse.org/globalHolocene/0_54_0/VM28_122.Schmidt.2004.html
M77_2_056_5.Neurnberg.2015	M77_2_056_5	Pacific Ocean>South Pacific Ocean	-3.7498	-81.1247	-355	10.1002/2014PA002706	10.1016/j.quascirev.2013.06.021	10.1594/PANGAEA.848847		MarineSediment	isotope	d18O	ruber	BAY: SST calculated from d18O (TSid=RwsnEN3SLKp) using the bayfoxm program bayfox_predict. Parameters: prior_mean=23.5778, prior_std=10, species=ruber, bayes=unspecified; For d18osw, values are specified to change through time, and are calculated using the getvardelo.m program from Jess Tierney, based on the modern value of d18osw (0.27088) for the archive location and using the ages			SST_from_planktic0x2Ed18O	degC	abs	T	sea@surface	annual	annual	positive	3080	13080	110	0.918964	Temp12k	OC, JET, DSK		http://lipdverse.org/globalHolocene/0_54_0/M77_2_056_5.Neurnberg.2015.html
MV1014_09MC.Hertzberg.2016	MV1014_09MC	Pacific Ocean>South Pacific Ocean	-0.6938	-85.3333	-2452	10.1016/j.epsl.2015.11.050		this compilation		MarineSediment	Mg/Ca	Mg/Ca	ruber	Baymag (baymag_predict.m) github.com/jesstierney/BAYMAG Parameters: omega=0.96863, salinity=34.1508, pH=7.9948, clean=1, species=ruber, pstd=10, varargin=0			temperature	degC	abs	T	sea@surface	annual	annual	positive	2577.68	6935.55	484.207	0.429139	Temp12k	JET, DSK	sample resolution is low (beween 400 and 500 yr); retain to improve SH coverage	http://lipdverse.org/globalHolocene/0_54_0/MV1014_09MC.Hertzberg.2016.html
GIK17049_6.Jung.1996	GIK17049_6	Atlantic Ocean>North Atlantic Ocean	55.26	-26.725	-3331	10.2312/reports-sfb313.1996.61		10.1594/PANGAEA.136418		MarineSediment	isotope	d18O	pachyderma	Bayfoxm (byfox_predict.m) 10.1029/2019PA003576 Parameters: prior_mean=10.1735, prior_std=10, species=pachy, bayes=unspecified; For d18osw, values are specified to change through time, and are calculated using the getvardelo.m program from Jess Tierney, based on the modern value of d18osw (0.34155) for the archive location			temperature	degC	abs	T	sea@surface	annual	annual	positive	2567	51536	338	0.534569	Temp12k	JET, DSK	ages based on median of Bacon ensemble	http://lipdverse.org/globalHolocene/0_54_0/GIK17049_6.Jung.1996.html
Stazersee.Heiri.2015	Stazersee	Europe>Western Europe>Switzerland	46.4962	9.8689	1809	10.1177/0959683614556382		this compilation		LakeSediment	chironomid	chironomid	assemblage	WAPLS	7	Norway-Swiss calibration dataset (Heiri et al. 2011). Some potentially biased samples due to human impact and dating	temperature	degC	abs	T	air@surface	Summer	summerOnly	positive	2527.38	10497.5	117.454		Temp12k	MT	chronology data not available	http://lipdverse.org/globalHolocene/0_54_0/Stazersee.Heiri.2015.html
VM21_30.Koutavas.2003	VM21_30	Pacific Ocean>South Pacific Ocean	-1.217	-89.683	-617	10.1029/2003PA000894	10.1029/2012PA002378	www.ncdc.noaa.gov/paleo/study/2622 www.ncdc.noaa.gov/paleo/study/13667		MarineSediment	alkenone	alkenone	UK'37	Bayspline (UK_predict.m) 10.1002/2017PA003201 Parameters: pstd=10, bayes=unspecified			temperature	degC	abs	T	sea@surface	annual	annual	positive	2435	27408	374	0.483559	Temp12k	JET, DSK	age gap 9.8 - 5.6 ka; six ages within Holocene; retain to improve tropical coverage	http://lipdverse.org/globalHolocene/0_54_0/VM21_30.Koutavas.2003.html
Hinterburgsee.Heiri.2015	Hinterburgsee	Europe>Western Europe>Switzerland	46.7176	8.0677	1515	10.1191/0959683603hl640ft		www.ncdc.noaa.gov/paleo/study/15854		LakeSediment	pollen	pollen	assemblage	MAT			temperature	degC	abs	T	air@surface	coldest month	winter+	positive	2410	11519	201	1.41185	Temp12k	BSAD		http://lipdverse.org/globalHolocene/0_54_0/Hinterburgsee.Heiri.2015.html
PolevaCave.Constantin.2007	Poleva Cave	Europe>Eastern Europe>Romania	44.7144	21.747	390	10.1016/j.palaeo.2006.08.001		www.ncdc.noaa.gov/paleo/study/5540		Speleothem	isotope	d18O	calcite				d18O	permil		T	air@surface	annual	annual	positive	2410	74130	60	0.729927	Temp12k	KR		http://lipdverse.org/globalHolocene/0_54_0/PolevaCave.Constantin.2007.html
MD94_103.Sicre.2005	MD94_103	Indian Ocean	-45.5833	86.5167	-3560	10.1016/j.epsl.2005.09.032		10.1594/PANGAEA.587009		MarineSediment	alkenone	alkenone	UK'37	Bayspline (UK_predict.m) 10.1002/2017PA003201 Parameters: pstd=10, bayes=unspecified			temperature	degC	abs	T	sea@surface	annual	annual	positive	2391.9	50058.3	159.692	0.416315	Temp12k	OC, PMS, DSK, JET	sample resolution is low (beween 600 and 700 yr); retain to improve SH coverage	http://lipdverse.org/globalHolocene/0_54_0/MD94_103.Sicre.2005.html
ME0005A_43JC.Benway.2006	ME0005A_43JC	Pacific Ocean>North Pacific Ocean	7.8558	-83.6083	-1368	10.1029/2005PA001208	10.1029/2009PA001781	www.ncdc.noaa.gov/paleo/study/5943 www.ncdc.noaa.gov/paleo/study/12195		MarineSediment	alkenone	alkenone	UK'37	Bayspline (UK_predict.m) 10.1002/2017PA003201 Parameters: pstd=10, bayes=unspecified			temperature	degC	abs	T	sea@surface	annual	annual	positive	2315	24390	488	0.260688	Temp12k	JET, DSK	sample resolution is low (beween 400 and 500 yr); chronology is weak; retain to improve tropical coverage	http://lipdverse.org/globalHolocene/0_54_0/ME0005A_43JC.Benway.2006.html
MD01-2446.Salguero.2014	MD01-2446	Atlantic Ocean>North Atlantic Ocean	39.0558	-12.624	-3570	10.1016/j.quascirev.2014.09.001		10.1594/PANGAEA.857146		MarineSediment	other microfossil	foraminifera	assemblage	SIMMAX non-distance-weighted option, equivalent to MAT			temperature	degC	abs	T	sea@surface	Summer	summerOnly	positive	2290	20012	200	0.61792	Temp12k	OC, SLJ	geochronology data from PhD thesis	http://lipdverse.org/globalHolocene/0_54_0/MD01-2446.Salguero.2014.html
MV1014_09MC.Hertzberg.2016	MV1014_09MC	Pacific Ocean>South Pacific Ocean	-0.6938	-85.3333	-2452	10.1016/j.epsl.2015.11.050		this compilation		MarineSediment	other biomarker	GDGT	TEX86	Bayspar (bayspar_tex.m) 10.1016/j.gca.2013.11.026 Parameters: prior_std=10, runname=SST, varargin=1000,1			temperature	degC	abs	T	sea@surface	annual	annual	positive	2275.05	6935.55	272.367	0.429139	Temp12k	JET, DSK	sample resolution is low (beween 400 and 500 yr); retain to improve SH coverage	http://lipdverse.org/globalHolocene/0_54_0/MV1014_09MC.Hertzberg.2016.html
Pingwang.Li.2018	Pingwang	Asia>Eastern Asia>China	30.96	120.64	1.6	10.1007/s00382-017-3664-3		this compilation	10.21233/VJDB-EC95	Peat	pollen	pollen	assemblage	WAPLS			temperature	degC	abs	T	air@surface	annual	annual	positive	2271	9006	115	0.74239	Temp12k	BASD, LJY		http://lipdverse.org/globalHolocene/0_54_0/Pingwang.Li.2018.html
MV99_PC14.Marchitto.2010	MV99_PC14	Pacific Ocean>North Pacific Ocean	25.2012	-112.717	-541	10.1126/science.1194887		www.ncdc.noaa.gov/paleo/study/10415		MarineSediment	Mg/Ca	Mg/Ca	bulloides	Baymag (baymag_predict.m) github.com/jesstierney/BAYMAG Parameters: omega=0.95858, salinity=34.157, pH=8.0466, clean=1, species=bulloides, pstd=10, varargin=0			temperature	degC	abs	T	sea@surface	annual	annual	positive	2221.6	13811.8	41.5	0.920396	Temp12k	JET, DSK		http://lipdverse.org/globalHolocene/0_54_0/MV99_PC14.Marchitto.2010.html
Sixteen.Futyma.1986	Lake Sixteen	North America>United States Of America>Michigan	45.6	-84.32	216	10.1139/b86-398	10.1038/nature25464	this compilation	10.21233/N36W7H	LakeSediment	pollen	pollen	assemblage	MAT			temperature	degC	abs	T	air@surface	warmest month	summer+	positive	2206	10419	246	0.608791	Temp12k	TB		http://lipdverse.org/globalHolocene/0_54_0/Sixteen.Futyma.1986.html
Sixteen.Futyma.1986	Lake Sixteen	North America>United States Of America>Michigan	45.6	-84.32	216	10.1139/b86-398	10.1038/nature25464	this compilation	10.21233/N36W7H	LakeSediment	pollen	pollen	assemblage	MAT			temperature	degC	abs	T	air@surface	coldest month	winter+	positive	2206	10419	246	0.608791	Temp12k	TB		http://lipdverse.org/globalHolocene/0_54_0/Sixteen.Futyma.1986.html
Sixteen.Futyma.1986	Lake Sixteen	North America>United States Of America>Michigan	45.6	-84.32	216	10.1139/b86-398	10.1038/nature25464	this compilation	10.21233/N36W7H	LakeSediment	pollen	pollen	assemblage	MAT			temperature	degC	abs	T	air@surface	annual	annual	positive	2206	10419	246	0.608791	Temp12k	TB		http://lipdverse.org/globalHolocene/0_54_0/Sixteen.Futyma.1986.html
LagoMoreno.Markgraf.2002	Lago Moreno	South America>Argentina	-41.0583	-71.5167	800	10.1016/S0031-0182(01)00414-X		this compilation	10.21233/HXD2-5546	LakeSediment	pollen	pollen	assemblage	2 Calibration method			temperature	degC		T	air@surface	6,7,8	winter+	positive	2135	14450	413	0.304105	Temp12k	BASD, TB, DSK	youngest age 5.0 ka; keep to help cover SH	http://lipdverse.org/globalHolocene/0_54_0/LagoMoreno.Markgraf.2002.html
LagoMoreno.Markgraf.2002	Lago Moreno	South America>Argentina	-41.0583	-71.5167	800	10.1016/S0031-0182(01)00414-X		this compilation	10.21233/HXD2-5546	LakeSediment	pollen	pollen	assemblage	Response surface		Uncertainty is +/- 1.53C	temperature	degC		T	air@surface	12,1,2	summer+	positive	2135	14450	413	0.304105	Temp12k	BASD, TB, DSK	youngest age 5.0 ka; keep to help cover SH	http://lipdverse.org/globalHolocene/0_54_0/LagoMoreno.Markgraf.2002.html
LagoMoreno.Markgraf.2002	Lago Moreno	South America>Argentina	-41.0583	-71.5167	800	10.1016/S0031-0182(01)00414-X		this compilation	10.21233/HXD2-5546	LakeSediment	pollen	pollen	assemblage	Response surface; 2 Calibration method		Uncertainty is +/- 1.53C; 2 Additional Notes- Temperature Reconstruction	temperatureComposite	degC	anom	T	air@surface	12 1 2; 6 7 8	annual	positive	2135	14450	413	0.304105	Temp12k	BASD, TB, DSK	this timeseries was composited programmatically, with the assumption that all values are measured at equivalent levels	http://lipdverse.org/globalHolocene/0_54_0/LagoMoreno.Markgraf.2002.html
TauldintreBrazi.Toth.2015	Taul dintre Brazi	Europe>Eastern Europe>Romania	45.3964	22.9017	1740	10.1177/0959683614565953		this compilation		LakeSediment	chironomid	chironomid	assemblage	WAPLS	7	Norway-Swiss calibration dataset (Heiri et al. 2011); some potentially biased samples due to human impact	temperature	degC	abs	T	air@surface	Summer	summerOnly	positive	2050	12028	85	1.41443	Temp12k	MTO, EKM		http://lipdverse.org/globalHolocene/0_54_0/TauldintreBrazi.Toth.2015.html
LoughMeenachrinna.Taylor.2018	Lough Meenachrinna	Europe>Northern Europe>British Isles>Ireland	54.7282	-8.6794	286	10.1016/j.palaeo.2018.06.006		this compilation		LakeSediment	chironomid	chironomid	assemblage	WAPLS	7	Irish training set based on 50 lakes (Potito et al. 2014, Taylor et al. 2018 updated training set to include Stictochironomus)	temperature	degC	abs	T	air@surface	Summer	summerOnly	positive	2048.2	7047.4	77.25	1.40022	Temp12k	MTO, KJT, APP		http://lipdverse.org/globalHolocene/0_54_0/LoughMeenachrinna.Taylor.2018.html
HU84.deVernal.2013	HU84	Atlantic Ocean>North Atlantic Ocean	58.3677	-57.507	-2853	10.1016/j.quascirev.2013.07.006	10.5194/cp-10-1605-2014	www.ncdc.noaa.gov/paleo/study/15444		MarineSediment	other microfossil	dinocyst	assemblage				temperature	degC	abs	T	sea@surface	Summer	summer+	positive	1968.1	8296.5	138.9	1.26414	Temp12k	SLJ		http://lipdverse.org/globalHolocene/0_54_0/HU84.deVernal.2013.html
HU84.deVernal.2013	HU84	Atlantic Ocean>North Atlantic Ocean	58.3677	-57.507	-2853	10.1016/j.quascirev.2013.07.006	10.5194/cp-10-1605-2014	www.ncdc.noaa.gov/paleo/study/15444		MarineSediment	other microfossil	dinocyst	assemblage				temperature	degC	abs	T	sea@surface	summer + winter	annual	positive	1968.1	8296.5	138.9	1.26414	Temp12k	SLJ		http://lipdverse.org/globalHolocene/0_54_0/HU84.deVernal.2013.html
MD97_2120.Pahnke.2006	MD97_2120	Pacific Ocean>South Pacific Ocean	-45.5344	174.931	-1210	10.1029/2005PA001191	10.1126/science.1084451	www.ncdc.noaa.gov/paleo/study/6307		MarineSediment	isotope	d18O	bulloides	Bayfoxm (byfox_predict.m) 10.1029/2019PA003576 Parameters: prior_mean=10.9106, prior_std=10, species=bulloides, bayes=unspecified; For d18osw, values are specified to change through time, and are calculated using the getvardelo.m program from Jess Tierney, based on the modern value of d18osw (0.092775) for the archive location			temperature	degC	abs	T	sea@surface	annual	annual	positive	1950	108154	123.63	0.597015	Temp12k	JET, DSK	sample resolution is low (beween 600 and 700 yr); age gap btwn 7.6 and 6.9 ka; six ages during Holocene; retain to improve SH coverage	http://lipdverse.org/globalHolocene/0_54_0/MD97_2120.Pahnke.2006.html
MD97_2120.Pahnke.2006	MD97_2120	Pacific Ocean>South Pacific Ocean	-45.5344	174.931	-1210	10.1029/2005PA001191	10.1126/science.1084451	www.ncdc.noaa.gov/paleo/study/6307		MarineSediment	Mg/Ca	Mg/Ca	bulloides	Baymag (baymag_predict.m) github.com/jesstierney/BAYMAG Parameters: omega=1.6068, clean=0, species=bulloides, pstd=10, varargin=unspecified; For salinity and pH, values are specified to change through time, and are calculated using the get_phsal program from Jess Tierney, based on modern values of salinity (34.3595) and pH (8.1206) for the archive location			temperature	degC	abs	T	sea@surface	annual	annual	positive	1950	108154	569.867	0.597015	Temp12k	JET, DSK	sample resolution is low (beween 600 and 700 yr); age gap btwn 7.6 and 6.9 ka; six ages during Holocene; retain to improve SH coverage	http://lipdverse.org/globalHolocene/0_54_0/MD97_2120.Pahnke.2006.html
MD97_2120.Pahnke.2006	MD97_2120	Pacific Ocean>South Pacific Ocean	-45.5344	174.931	-1210	10.1029/2005PA001191	10.1126/science.1084451	www.ncdc.noaa.gov/paleo/study/6307		MarineSediment	alkenone	alkenone	UK'37	Bayspline (UK_predict.m) 10.1002/2017PA003201 Parameters: pstd=10, bayes=unspecified			temperature	degC	abs	T	sea@surface	annual	annual	positive	1950	108154	135.484	0.597015	Temp12k	JET, DSK	sample resolution is low (beween 600 and 700 yr); age gap btwn 7.6 and 6.9 ka; six ages during Holocene; retain to improve SH coverage	http://lipdverse.org/globalHolocene/0_54_0/MD97_2120.Pahnke.2006.html
IOW225517.Emeis.2003	IOW225517	Atlantic Ocean>North Atlantic Ocean>North Sea	57.66	7.091	-293	10.1191/0959683603hl634rp		10.1594/PANGAEA.438452		MarineSediment	alkenone	alkenone	UK'37	Bayspline (UK_predict.m) 10.1002/2017PA003201 Parameters: pstd=10, bayes=unspecified			temperature	degC	abs	T	sea@surface	annual	annual	positive	1820	11390	100	0.731452	Temp12k	LJ, SLJ, JET		http://lipdverse.org/globalHolocene/0_54_0/IOW225517.Emeis.2003.html
HU90_013_013.Hillaire-Marcel.1994	HU90_013_013	Atlantic Ocean>North Atlantic Ocean	58.2098	-48.3733	-3380	10.1139/e94-007		10.1594/PANGAEA.106533		MarineSediment	isotope	d18O	pachyderma	Bayfoxm (byfox_predict.m) 10.1029/2019PA003576 Parameters: prior_mean=4.4996, prior_std=10, species=pachy, bayes=unspecified; For d18osw, values are specified to change through time, and are calculated using the getvardelo.m program from Jess Tierney, based on the modern value of d18osw (-0.085525) for the archive location			temperature	degC	abs	T	sea@surface	annual	annual	positive	1782	50174	238	0.978665	Temp12k	JET, DSK	ages based on median of Bacon ensemble	http://lipdverse.org/globalHolocene/0_54_0/HU90_013_013.Hillaire-Marcel.1994.html
OCE326_GGC26.Keigwin.2005	OCE326_GGC26	Atlantic Ocean>North Atlantic Ocean	43.4833	-54.8664	-3975	10.1029/2004PA001074	10.1029/2006GL028495	www.ncdc.noaa.gov/paleo/study/6409		MarineSediment	isotope	d18O	pachyderma	Bayfoxm (byfox_predict.m) 10.1029/2019PA003576 Parameters: prior_mean=7.8531, prior_std=10, species=pachy, bayes=unspecified; For d18osw, values are specified to change through time, and are calculated using the getvardelo.m program from Jess Tierney, based on the modern value of d18osw (-1.2976) for the archive location			temperature	degC	abs	T	sea@surface	annual	annual	positive	1773.75	11830	62.5	1.10827	Temp12k	JET, DSK		http://lipdverse.org/globalHolocene/0_54_0/OCE326_GGC26.Keigwin.2005.html
VM21_30.Koutavas.2003	VM21_30	Pacific Ocean>South Pacific Ocean	-1.217	-89.683	-617	10.1029/2003PA000894	10.1029/2012PA002378	www.ncdc.noaa.gov/paleo/study/2622 www.ncdc.noaa.gov/paleo/study/13667		MarineSediment	isotope	d18O	sacculifer	Bayfoxm (byfox_predict.m) 10.1029/2019PA003576 Parameters: prior_mean=23.233, prior_std=10, species=sacculifer, bayes=unspecified; For d18osw, values are specified to change through time, and are calculated using the getvardelo.m program from Jess Tierney, based on the modern value of d18osw (0.23879) for the archive location			temperature	degC	abs	T	sea@surface	annual	annual	positive	1660	31160	366	0.483559	Temp12k	JET, DSK	age gap 9.8 - 5.6 ka; six ages within Holocene; retain to improve tropical coverage	http://lipdverse.org/globalHolocene/0_54_0/VM21_30.Koutavas.2003.html
VM21_30.Koutavas.2003	VM21_30	Pacific Ocean>South Pacific Ocean	-1.217	-89.683	-617	10.1029/2003PA000894	10.1029/2012PA002378	www.ncdc.noaa.gov/paleo/study/2622 www.ncdc.noaa.gov/paleo/study/13667		MarineSediment	isotope	d18O	ruber	Bayfoxm (byfox_predict.m) 10.1029/2019PA003576 Parameters: prior_mean=24.9186, prior_std=10, species=ruber, bayes=unspecified; For d18osw, values are specified to change through time, and are calculated using the getvardelo.m program from Jess Tierney, based on the modern value of d18osw (0.23879) for the archive location			temperature	degC	abs	T	sea@surface	annual	annual	positive	1660	31160	366	0.483559	Temp12k	JET, DSK	age gap 9.8 - 5.6 ka; six ages within Holocene; retain to improve tropical coverage	http://lipdverse.org/globalHolocene/0_54_0/VM21_30.Koutavas.2003.html
VM21_30.Koutavas.2003	VM21_30	Pacific Ocean>South Pacific Ocean	-1.217	-89.683	-617	10.1029/2003PA000894	10.1029/2012PA002378	www.ncdc.noaa.gov/paleo/study/2622 www.ncdc.noaa.gov/paleo/study/13667		MarineSediment	Mg/Ca	Mg/Ca	ruber	Baymag (baymag_predict.m) github.com/jesstierney/BAYMAG Parameters: omega=1.1132, salinity=34.5125, pH=8.0094, clean=1, species=ruber, pstd=10, varargin=0			temperature	degC	abs	T	sea@surface	12 1 2 3 4 5	annual	positive	1660	31160	366	0.483559	Temp12k	JET, DSK	age gap 9.8 - 5.6 ka; six ages within Holocene; retain to improve tropical coverage	http://lipdverse.org/globalHolocene/0_54_0/VM21_30.Koutavas.2003.html
VM21_30.Koutavas.2003	VM21_30	Pacific Ocean>South Pacific Ocean	-1.217	-89.683	-617	10.1029/2003PA000894	10.1029/2012PA002378	www.ncdc.noaa.gov/paleo/study/2622 www.ncdc.noaa.gov/paleo/study/13667		MarineSediment	Mg/Ca	Mg/Ca	scculifer	Baymag (baymag_predict.m) github.com/jesstierney/BAYMAG Parameters: omega=1.1132, salinity=34.614, pH=8.0094, clean=1, species=sacculifer, pstd=10, varargin=0			temperature	degC	abs	T	sea@surface	annual	annual	positive	1660	28310	387	0.483559	Temp12k	JET, DSK	age gap 9.8 - 5.6 ka; six ages within Holocene; retain to improve tropical coverage	http://lipdverse.org/globalHolocene/0_54_0/VM21_30.Koutavas.2003.html
MD98_2178.Fan.2018	MD98_2178	Pacific Ocean>Western Pacific Ocean>South China And Eastern Archipelagic Seas	3.62	118.7	-1984	10.1038/s41598-018-24055-1		this compilation		MarineSediment	isotope	d18O	ruber	Bayfoxm (byfox_predict.m) 10.1029/2019PA003576 Parameters: prior_mean=28.9859, prior_std=10, species=ruber, bayes=unspecified; For d18osw, values are specified to change through time, and are calculated using the getvardelo.m program from Jess Tierney, based on the modern value of d18osw (0.23716) for the archive location			temperature	degC	abs	T	sea@surface	annual	annual	positive	1629.7	25013.9	24.3	0.867863	Temp12k	JET, DSK		http://lipdverse.org/globalHolocene/0_54_0/MD98_2178.Fan.2018.html
MD98_2178.Fan.2018	MD98_2178	Pacific Ocean>Western Pacific Ocean>South China And Eastern Archipelagic Seas	3.62	118.7	-1984	10.1038/s41598-018-24055-1		this compilation		MarineSediment	Mg/Ca	Mg/Ca	ruber	Baymag (baymag_predict.m) github.com/jesstierney/BAYMAG Parameters: omega=1.0846, salinity=33.6601, pH=8.0697, clean=1, species=ruber, pstd=10, varargin=0			temperature	degC	abs	T	sea@surface	annual	annual	positive	1629.7	25013.9	24.3	0.867863	Temp12k	JET, DSK		http://lipdverse.org/globalHolocene/0_54_0/MD98_2178.Fan.2018.html
PupukeLake.vandenBos.2018	Pupuke Lake	Australia/New Zealand>New Zealand	-36.78	174.77	5	10.1016/j.quascirev.2018.10.008		this compilation	not in Neotoma	LakeSediment	chironomid	chironomid	assemblage	WAPLS	12 1 2002	South Island calibration dataset (Dieffenbacher-Krall et al. 2007). Five samples from the human era flagged unreliable by data contributors.	temperature	degC	abs	T	air@surface	Summer	summerOnly	positive	1571	16138	207	0.363669	Temp12k	DSK, MTO, OHE, VVB	largest age control gap is 5919 uncal yrs, accepted with relaxing criteria: Southern Hemisphere record	http://lipdverse.org/globalHolocene/0_54_0/PupukeLake.vandenBos.2018.html
MD79-257.Levi.2007	MD79-257	Indian Ocean	-20.4	36.3	-1262	10.1029/2006GC001514		this compilation		MarineSediment	other microfossil	foraminifera	assemblage	MAT			temperature	degC	abs	T	sea@surface	warm season	summer+	positive	1553.72	15695.5	249.596	1.7231	Temp12k	OC		http://lipdverse.org/globalHolocene/0_54_0/MD79-257.Levi.2007.html
MD79-257.Levi.2007	MD79-257	Indian Ocean	-20.4	36.3	-1262	10.1029/2006GC001514		this compilation		MarineSediment	other microfossil	foraminifera	assemblage	MAT			temperature	degC	abs	T	sea@surface	cold season	winter+	positive	1553.72	15695.5	249.596	1.7231	Temp12k	OC		http://lipdverse.org/globalHolocene/0_54_0/MD79-257.Levi.2007.html
MD79-257.Levi.2007	MD79-257	Indian Ocean	-20.4	36.3	-1262	10.1029/2006GC001514		this compilation		MarineSediment	other microfossil	foraminifera	assemblage	MAT			temperature	degC	abs	T	sea@surface	annual	annual	positive	1553.72	15695.5	249.596	1.7231	Temp12k	OC		http://lipdverse.org/globalHolocene/0_54_0/MD79-257.Levi.2007.html
Egelsee.Larocque.2010	Egelsee	Europe>Western Europe>Switzerland	47.18	8.58	770	10.1007/s10933-009-9358-z		this compilation		LakeSediment	chironomid	chironomid	assemblage	WAPLS	7	Earlier version of Swiss transfer function described in Heiri, Lotter 2010 (DOI 10.1007/s10933-010-9439-z). Some samples characterized by low counts, some samples dated based on extrapolation, top two samples with many semi-terrestrial taxa, not reliable; strong local human impact (grazing, Cannabis) from ca. 1500 cal BP onwards. Data for only one of the reconstructions described in this paper we…	temperature	degC	abs	T	air@surface	Summer	summerOnly	positive	1548.87	15491.9	197.445	2.18149	Temp12k	OHE, ILT		http://lipdverse.org/globalHolocene/0_54_0/Egelsee.Larocque.2010.html
HU91-039-008.Levac.2001	HU91-039-008	Arctic Ocean	77.2667	-74.3317	-663	10.1002/jqs.614	10.5194/cp-10-1605-2014	www.ncdc.noaa.gov/paleo/study/15444		MarineSediment	other microfossil	dinocyst	assemblage				temperature	degC	abs	T	sea@surface	Summer	summer+	positive	1548.8	6755.8	99.4	1.15229	Temp12k	SLJ; DSK	age gap 3.9 ka; retain for high latitude coverage	http://lipdverse.org/globalHolocene/0_54_0/HU91-039-008.Levac.2001.html
HU91-039-008.Levac.2001	HU91-039-008	Arctic Ocean	77.2667	-74.3317	-663	10.1002/jqs.614	10.5194/cp-10-1605-2014	www.ncdc.noaa.gov/paleo/study/15444		MarineSediment	other microfossil	dinocyst	assemblage				temperature	degC	abs	T	sea@surface	summer + winter	annual	positive	1548.8	6755.8	99.4	1.15229	Temp12k	SLJ; DSK	age gap 3.9 ka; retain for high latitude coverage	http://lipdverse.org/globalHolocene/0_54_0/HU91-039-008.Levac.2001.html
KZAI_01.Hardy.2018	KZAI_01	Atlantic Ocean>South Atlantic Ocean	-5.7	11.23	-816	10.1016/j.palaeo.2018.06.025	10.1126/science.1215400	this compilation		MarineSediment	other microfossil	dinocyst	assemblage				temperature	degC	abs	T	sea@surface	annual	annual	positive	1540	43422	152	1.14723	Temp12k	LJ		http://lipdverse.org/globalHolocene/0_54_0/KZAI_01.Hardy.2018.html
Starvatn.Andresen.2008	Starvatn	Atlantic Ocean>North Atlantic Ocean	62.05	-6.59	94	10.1111/j.1502-3885.2006.tb01110.x	10.5194/cp-10-1605-2014	www.ncdc.noaa.gov/paleo/study/15444		LakeSediment	biophysical	BSi	bulk sediment				BSi	percent		T	air@surface	Summer	summerOnly	positive	1521.23	11077.1	38.77	1.25577	Temp12k	DSK		http://lipdverse.org/globalHolocene/0_54_0/Starvatn.Andresen.2008.html
KNR166_JPC51.Schmidt.2012	KNR166_JPC51	Atlantic Ocean>North Atlantic Ocean>Gulf Of Mexico	24.4117	-83.219	-198	10.1029/2012PA002284		www.ncdc.noaa.gov/paleo/study/13608		MarineSediment	isotope	d18O	ruber	Bayfoxm (byfox_predict.m) 10.1029/2019PA003576 Parameters: prior_mean=26.726, prior_std=10, species=ruber, bayes=unspecified; For d18osw, values are specified to change through time, and are calculated using the getvardelo.m program from Jess Tierney, based on the modern value of d18osw (0.81296) for the archive location			temperature	degC	abs	T	sea@surface	annual	annual	positive	1488	9149	25	0.913719	Temp12k	JET, DSK		http://lipdverse.org/globalHolocene/0_54_0/KNR166_JPC51.Schmidt.2012.html
KNR166_JPC51.Schmidt.2012	KNR166_JPC51	Atlantic Ocean>North Atlantic Ocean>Gulf Of Mexico	24.4117	-83.219	-198	10.1029/2012PA002284		www.ncdc.noaa.gov/paleo/study/13608		MarineSediment	Mg/Ca	Mg/Ca	ruber	Baymag (baymag_predict.m) github.com/jesstierney/BAYMAG Parameters: omega=3.3865, salinity=36.0799, pH=8.0316, clean=1, species=ruber, pstd=10, varargin=0			temperature	degC	abs	T	sea@surface	annual	annual	positive	1488	9149	24.5	0.913719	Temp12k	JET, DSK		http://lipdverse.org/globalHolocene/0_54_0/KNR166_JPC51.Schmidt.2012.html
Zabieniec.Plociennik.2011	Zabieniec	Europe>Eastern Europe>Poland	51.8519	19.7811	180	10.1016/j.palaeo.2011.05.010	10.3354/cr01543	www.ncdc.noaa.gov/paleo/study/28418		Peat	chironomid	chironomid	assemblage	WAPLS	7	Swiss calibration dataset; Norwegian calibration dataset; Russian calibration dataset; East European calibration dataset	temperatureComposite	degC	anom	T	air@surface	Summer	summerOnly	positive	1474.18	14068.9	162.736	0.746888	Temp12k	MTO, MPL	removed unreliable values ; this timeseries was composited programmatically, with the assumption that all values are measured at equivalent levels	http://lipdverse.org/globalHolocene/0_54_0/Zabieniec.Plociennik.2011.html
M39008_3.Eynaud.2009	M39008_3	Atlantic Ocean>North Atlantic Ocean	36.38	-7.0717	-577	10.1029/2009GC002398	10.1029/2000PA000502	10.1594/PANGAEA.738148		MarineSediment	alkenone	alkenone	UK'37	Bayspline (UK_predict.m) 10.1002/2017PA003201 Parameters: pstd=10, bayes=unspecified			temperature	degC	abs	T	sea@surface	annual	annual	positive	1460	11370	40	0.719101	Temp12k	OC, DSK, JET		http://lipdverse.org/globalHolocene/0_54_0/M39008_3.Eynaud.2009.html
GeoB3104_1.Arz.1998	GeoB3104_1	Atlantic Ocean>South Atlantic Ocean	-3.6667	-37.7167	-767	10.1006/qres.1998.1992		10.1594/PANGAEA.81649		MarineSediment	isotope	d18O	ruber_pink	Bayfoxm (byfox_predict.m) 10.1029/2019PA003576 Parameters: prior_mean=27.3302, prior_std=10, species=ruber, bayes=unspecified; For d18osw, values are specified to change through time, and are calculated using the getvardelo.m program from Jess Tierney, based on the modern value of d18osw (0.81418) for the archive location			temperature	degC	abs	T	sea@surface	annual	annual	positive	1390	48170	370	0.282752	Temp12k	JET, DSK	age gap between 9.7 and 5.7 ka; retain to imrpove SH coverage	http://lipdverse.org/globalHolocene/0_54_0/GeoB3104_1.Arz.1998.html
GeoB3104_1.Arz.1998	GeoB3104_1	Atlantic Ocean>South Atlantic Ocean	-3.6667	-37.7167	-767	10.1006/qres.1998.1992		10.1594/PANGAEA.81649		MarineSediment	isotope	d18O	sacculifer	Bayfoxm (byfox_predict.m) 10.1029/2019PA003576 Parameters: prior_mean=27.3302, prior_std=10, species=sacculifer, bayes=unspecified; For d18osw, values are specified to change through time, and are calculated using the getvardelo.m program from Jess Tierney, based on the modern value of d18osw (0.81418) for the archive location			temperature	degC	abs	T	sea@surface	annual	annual	positive	1390	48170	370	0.282752	Temp12k	JET, DSK	age gap between 9.7 and 5.7 ka; retain to imrpove SH coverage	http://lipdverse.org/globalHolocene/0_54_0/GeoB3104_1.Arz.1998.html
Victoria.Berke.2012	Lake Victoria	Africa>Eastern Africa>Lake Victoria	-1.2317	33.1983	1133	10.1016/j.quascirev.2012.08.014	10.1579/0044-7447-29.1.2	www.ncdc.noaa.gov/paleo/study/16618		LakeSediment	other biomarker	GDGT	TEX86	GDGT index2 = TEX-H-86. SST = 68.4 x GDGT index2 + 38.6 (r2 = 0.87; n = 255; p < 0.0001); Kim et al., 2010; 10.1016/j.gca.2010.05.027	annual	TEX86-inferred temperature only reliable from 15.2 to 1 ka, prior to that GDGTs influenced by soil input. Justification from the paper to use the marine calibration curve at this lake site: "Lake Victoria surface sediment samples plot anomalously warm in the global lake calibration plot (Powers et al., 2010), but yield LST similar to those of present day when using the global marine calibration l…	temperature	degC	abs	T	lake@surface	annual	annual	positive	1372.66	15176.1	189.84	1.12916	Temp12k	EKT		http://lipdverse.org/globalHolocene/0_54_0/Victoria.Berke.2012.html
GeoB3910_2.Arz.2001	GeoB3910_2	Atlantic Ocean>South Atlantic Ocean	-4.245	-36.345	-2362	10.1130/0091-7613(2001)029<0239:MSCOSA>2.0.CO;2	10.1029/2006PA001391	10.1594/PANGAEA.735159		MarineSediment	alkenone	alkenone	UK'37	Bayspline (UK_predict.m) 10.1002/2017PA003201 Parameters: pstd=10, bayes=unspecified			temperature	degC	abs	T	sea@surface	annual	annual	positive	1371	62280	303	0.510421	Temp12k	PMS, SLJ, JET	age gap 3.9-0.6 ka; 6 ages within Holocene; retain to improve SH coverage	http://lipdverse.org/globalHolocene/0_54_0/GeoB3910_2.Arz.2001.html
A7.Sun.2005	A7	Pacific Ocean>Western Pacific Ocean>East China Sea	27.82	126.978	-1264	10.1029/2004PA001061		www.ncdc.noaa.gov/paleo/study/2646		MarineSediment	isotope	d18O	ruber	Bayfoxm (byfox_predict.m) 10.1029/2019PA003576 Parameters: prior_mean=26.1911, prior_std=10, species=ruber, bayes=unspecified; For d18osw, values are specified to change through time, and are calculated using the getvardelo.m program from Jess Tierney, based on the modern value of d18osw (-0.054031) for the archive location			temperature	degC	abs	T	sea@surface	annual	annual	positive	1367	18193	125	0.940468	Temp12k	JET, DSK		http://lipdverse.org/globalHolocene/0_54_0/A7.Sun.2005.html
A7.Sun.2005	A7	Pacific Ocean>Western Pacific Ocean>East China Sea	27.82	126.978	-1264	10.1029/2004PA001061		www.ncdc.noaa.gov/paleo/study/2646		MarineSediment	Mg/Ca	Mg/Ca	ruber	Baymag (baymag_predict.m) github.com/jesstierney/BAYMAG Parameters: omega=1.0276, salinity=34.3085, pH=8.1374, clean=1, species=ruber, pstd=10, varargin=0			temperature	degC	abs	T	sea@surface	5 6 7 8 9 10 11 12	annual	positive	1367	18193	125	0.940468	Temp12k	JET, DSK		http://lipdverse.org/globalHolocene/0_54_0/A7.Sun.2005.html
KNR195_5_CDH26.Bova.2015	KNR195_5_CDH26	Pacific Ocean>South Pacific Ocean	-3.986	-81.3087	-1023	10.1002/2015PA002816		www.ncdc.noaa.gov/paleo/study/19684		MarineSediment	alkenone	alkenone	UK'37	Bayspline (UK_predict.m) 10.1002/2017PA003201 Parameters: pstd=10, bayes=unspecified			temperature	degC	abs	T	sea@surface	annual	annual	positive	1366.28	25831.3	82.64	0.940405	Temp12k	JET, DSK		http://lipdverse.org/globalHolocene/0_54_0/KNR195_5_CDH26.Bova.2015.html
HU90.deVernal.2013	HU90	Atlantic Ocean>North Atlantic Ocean	58.2098	-48.3733	-3380	10.1016/j.quascirev.2013.07.006	10.5194/cp-10-1605-2014	www.ncdc.noaa.gov/paleo/study/15444		MarineSediment	other microfossil	dinocyst	assemblage				temperature	degC	abs	T	sea@surface	summer + winter	annual	positive	1361.5	9798.2	133.6	1.42236	Temp12k	SLJ		http://lipdverse.org/globalHolocene/0_54_0/HU90.deVernal.2013.html
HU90.deVernal.2013	HU90	Atlantic Ocean>North Atlantic Ocean	58.2098	-48.3733	-3380	10.1016/j.quascirev.2013.07.006	10.5194/cp-10-1605-2014	www.ncdc.noaa.gov/paleo/study/15444		MarineSediment	other microfossil	dinocyst	assemblage				temperature	degC	abs	T	sea@surface	Summer	summer+	positive	1361.5	11918.6	139	1.13668	Temp12k	SLJ		http://lipdverse.org/globalHolocene/0_54_0/HU90.deVernal.2013.html
GeoB12605_3.Kuhnert.2014	GeoB12605_3	Indian Ocean	-5.5732	39.1082	-195	10.1002/2013PA002555		10.1594/PANGAEA.833015		MarineSediment	Mg/Ca	Mg/Ca	ruber white s.s.	BAY: SST calculated from Mg/Ca (TSid=RvgMFNdDqju) using the BAYMAG program baymag_predict. Parameters: omega=3.1416, clean=1, species=ruber, pstd=10, varargin=unspecified; For salinity and pH, values are specified to change through time, and are calculated using the get_phsal program from Jess Tierney, based on modern values of salinity (35.2035) and pH (8.0237) for the archive location and using…			temperature	degC	abs	T	sea@surface	annual	annual	positive	1335	9710	28	1.19403	Temp12k	PMS		http://lipdverse.org/globalHolocene/0_54_0/GeoB12605_3.Kuhnert.2014.html
Tanganyika.Tierney.2008	Tanganyika	Africa>Eastern Africa>Lake Tanganyika	-6.72	29.83	773	10.1126/science.1160485		www.ncdc.noaa.gov/paleo/study/6206		LakeSediment	other biomarker	GDGT	TEX86	TEX86 = 0.017LST+0.25 (r2= 0.96); Powers et al., 2005; 10.1029/2004GL022014	annual	Composite of cores KH3 and KH4; lake surface temperature mainly controlled by air surface temperature at these time scales	temperature	degC	abs	T	lake@surface	annual	annual	positive	1313	59454	182	1.02929	Temp12k	EKT		http://lipdverse.org/globalHolocene/0_54_0/Tanganyika.Tierney.2008.html
RR1313_23PC.MoffaSanchez.2019	RR1313_23PC	Pacific Ocean>South Pacific Ocean	-4.4939	145.67	-712	10.1029/2018PA003455		10.1594/PANGAEA.902660		MarineSediment	Mg/Ca	Mg/Ca	ruber white	BAY: SST calculated from Mg/Ca (TSid=RrXL5yQhooZ) using the BAYMAG program baymag_predict. Parameters: omega=1.8254, clean=1, species=ruber, pstd=10, varargin=unspecified; For salinity and pH, values are specified to change through time, and are calculated using the get_phsal program from Jess Tierney, based on modern values of salinity (34.479) and pH (8.062) for the archive location and using t…		redox cleaned	temperature	degC	abs	T	sea@surface	annual	annual	positive	1280	16186	125.75	0.839552	Temp12k	LJ		http://lipdverse.org/globalHolocene/0_54_0/RR1313_23PC.MoffaSanchez.2019.html
BasadelaMoraLake.Tarrats.2018	Basa de la Mora Lake	Europe>Southern Europe>Spain	42.5445	0.326	1914	10.1177/0959683618788662		this compilation		LakeSediment	chironomid	chironomid	assemblage	WAPLS	7	Norway-Swiss calibration dataset (Heiri et al. 2011). Samples 1130 cal BP (152 cm) and younger potentially influenced by human activity.	temperature	degC	abs	T	air@surface	Summer	summerOnly	positive	1276	9895.11	185.217	1.40737	Temp12k	MTO, OHE, PTA	large offset between the estimated modern July air T and the surface sample estimate; removed unreliable values	http://lipdverse.org/globalHolocene/0_54_0/BasadelaMoraLake.Tarrats.2018.html
KNR195_5_CDH23.Bova.2015	KNR195_5_CDH23	Pacific Ocean>South Pacific Ocean	-3.7492	-81.1342	-370	10.1002/2015PA002816	10.1016/j.epsl.2015.05.013	www.ncdc.noaa.gov/paleo/study/19684		MarineSediment	alkenone	alkenone	UK'37	Bayspline (UK_predict.m) 10.1002/2017PA003201 Parameters: pstd=10, bayes=unspecified			temperature	degC	abs	T	sea@surface	annual	annual	positive	1273.14	14093.5	32.955	1.83352	Temp12k	JET, DSK		http://lipdverse.org/globalHolocene/0_54_0/KNR195_5_CDH23.Bova.2015.html
MD02_2575.Ziegler.2008	MD02_2575	Atlantic Ocean>North Atlantic Ocean>Gulf Of Mexico	29.0017	-87.1188	-847	10.1038/ngeo277	10.1016/j.epsl.2008.04.051	10.1594/PANGAEA.706301		MarineSediment	isotope	d18O	ruber	Bayfoxm (byfox_predict.m) 10.1029/2019PA003576 Parameters: prior_mean=27.1331, prior_std=10, species=ruber, bayes=unspecified; For d18osw, values are specified to change through time, and are calculated using the getvardelo.m program from Jess Tierney, based on the modern value of d18osw (0.68294) for the archive location			temperature	degC	abs	T	sea@surface	annual	annual	positive	1239	300296	306.5	0.557569	Temp12k	JET, DSK	age gap between 8.8 and 17.2 ka	http://lipdverse.org/globalHolocene/0_54_0/MD02_2575.Ziegler.2008.html
MD02_2575.Ziegler.2008	MD02_2575	Atlantic Ocean>North Atlantic Ocean>Gulf Of Mexico	29.0017	-87.1188	-847	10.1038/ngeo277	10.1016/j.epsl.2008.04.051	10.1594/PANGAEA.706301		MarineSediment	Mg/Ca	Mg/Ca	ruber	Baymag (baymag_predict.m) github.com/jesstierney/BAYMAG Parameters: omega=1.7655, salinity=33.7258, pH=8.0316, clean=0, species=ruber, pstd=10, varargin=0			temperature	degC	abs	T	sea@surface	5 6 7 8 9 10 11	annual	positive	1239	300296	306.5	0.557569	Temp12k	OC, DSK, JET	age gap between 8.8 and 17.2 ka	http://lipdverse.org/globalHolocene/0_54_0/MD02_2575.Ziegler.2008.html
MD07_3076Q.Gottschalk.2015	MD07_3076Q	Atlantic Ocean>South Atlantic Ocean	-44.1532	-14.2283	-3770	10.1016/j.epsl.2014.11.051		10.1594/PANGAEA.837065		MarineSediment	isotope	d18O	bulloides	Bayfoxm (byfox_predict.m) 10.1029/2019PA003576 Parameters: prior_mean=8.7697, prior_std=10, species=bulloides, bayes=unspecified; For d18osw, values are specified to change through time, and are calculated using the getvardelo.m program from Jess Tierney, based on the modern value of d18osw (-0.067951) for the archive location			temperature	degC	abs	T	sea@surface	annual	annual	positive	1203	66699	308	2.40808	Temp12k	JET, DSK		http://lipdverse.org/globalHolocene/0_54_0/MD07_3076Q.Gottschalk.2015.html
MD79_257.Bard.1997	MD79_257	Indian Ocean	-20.4	36.33	-1262	10.1038/385707a0	10.1038/364319a0	www.ncdc.noaa.gov/paleo/study/9040		MarineSediment	alkenone	alkenone	UK'37	Bayspline (UK_predict.m) 10.1002/2017PA003201 Parameters: pstd=10, bayes=unspecified			temperature	degC	abs	T	sea@surface	annual	annual	positive	1200	44900	200	1.11111	Temp12k	JET, DSK	age gap between 9.7 and 5.8; 12 ages during Holocene; retain for SH coverage	http://lipdverse.org/globalHolocene/0_54_0/MD79_257.Bard.1997.html
TR163_22.Lea.2006	TR163_22	Pacific Ocean>North Pacific Ocean	0.515	-92.398	-2830	10.1016/j.quascirev.2005.11.010	10.1029/2009PA001781	www.ncdc.noaa.gov/paleo/study/9039		MarineSediment	isotope	d18O	ruber	Bayfoxm (byfox_predict.m) 10.1029/2019PA003576 Parameters: prior_mean=24.4327, prior_std=10, species=ruber, bayes=unspecified; For d18osw, values are specified to change through time, and are calculated using the getvardelo.m program from Jess Tierney, based on the modern value of d18osw (0.18235) for the archive location			temperature	degC	abs	T	sea@surface	annual	annual	positive	1200	135100	300	0.27618	Temp12k	JET, DSK	sample resolution is low (beween 600 and 700 yr); age control is weak; retain to improve tropical coverage	http://lipdverse.org/globalHolocene/0_54_0/TR163_22.Lea.2006.html
TR163_22.Lea.2006	TR163_22	Pacific Ocean>North Pacific Ocean	0.515	-92.398	-2830	10.1016/j.quascirev.2005.11.010	10.1029/2009PA001781	www.ncdc.noaa.gov/paleo/study/9039		MarineSediment	Mg/Ca	Mg/Ca	ruber	Baymag (baymag_predict.m) github.com/jesstierney/BAYMAG Parameters: omega=0.94259, salinity=34.195, pH=8.0408, clean=1, species=ruber, pstd=10, varargin=0			temperature	degC	abs	T	sea@surface	9 10 11 12 1 2 3 4 5 6 7	annual	positive	1200	135100	300	0.27618	Temp12k	JET, DSK	sample resolution is low (beween 600 and 700 yr); age control is weak; retain to improve tropical coverage	http://lipdverse.org/globalHolocene/0_54_0/TR163_22.Lea.2006.html
MD01_2390.Steinke.2008	MD01_2390	Pacific Ocean>Western Pacific Ocean>South China Sea	6.6353	113.409	-1545	10.1016/j.quascirev.2007.12.003	10.1016/j.quascirev.2005.12.008	10.1594/PANGAEA.726888		MarineSediment	Mg/Ca	Mg/Ca	ruber_stricto	Baymag (baymag_predict.m) github.com/jesstierney/BAYMAG Parameters: omega=1.1767, salinity=33.1466, pH=8.0731, clean=0, species=ruber, pstd=10, varargin=0			temperature	degC	abs	T	sea@surface	annual	annual	positive	1199	22106	149.5	0.273973	Temp12k	JET, DSK	age gap between 3.6 and 9.9 ka; retain to improve tropical coverage	http://lipdverse.org/globalHolocene/0_54_0/MD01_2390.Steinke.2008.html
MD01_2390.Steinke.2008	MD01_2390	Pacific Ocean>Western Pacific Ocean>South China Sea	6.6353	113.409	-1545	10.1016/j.quascirev.2007.12.003	10.1016/j.quascirev.2005.12.008	10.1594/PANGAEA.726888		MarineSediment	Mg/Ca	Mg/Ca	ruber_lato	Baymag (baymag_predict.m) github.com/jesstierney/BAYMAG Parameters: omega=1.1767, salinity=33.1466, pH=8.0731, clean=0, species=ruber, pstd=10, varargin=0			temperature	degC	abs	T	sea@surface	annual	annual	positive	1199	22106	313	0.273973	Temp12k	JET, DSK	age gap between 3.6 and 9.9 ka; retain to improve tropical coverage	http://lipdverse.org/globalHolocene/0_54_0/MD01_2390.Steinke.2008.html
Yarnyshnoe.Seppa.2008	Yarnyshnoe	Europe>Eastern Europe>Russian Federation	69.07	36.07	54	10.1016/j.yqres.2008.02.002	10.5194/cp-10-1605-2014	www.ncdc.noaa.gov/paleo/study/15444	not in Neotoma	LakeSediment	pollen	pollen	assemblage	WAPLS			temperature	degC	abs	T	air@surface	7	summerOnly	positive	1197.86	12484	207.97	1.01832	Temp12k	TB		http://lipdverse.org/globalHolocene/0_54_0/Yarnyshnoe.Seppa.2008.html
EDML.Stenni.2010	EDML	Antarctica	-75.0025	0.0683	2892	10.1016/j.quascirev.2009.10.009	10.5194/cp-7-397-2011	www.ncdc.noaa.gov/paleo/study/27950		GlacierIce	isotope	deterium excess	T reconstruction with moisture-source correction			T reconstruction considering moisture source correction method + elevation correction+correction for d18O seawater changes. Age scale is EDC3. Refer to Stenni et al., 2010 QSR, 10.1016/j.quascirev.2009.10.009	temperature	degC		T	air@surface	annual	annual	positive	1193	12992	9		Temp12k	BS	timescale may need to be updated to AICC2012	http://lipdverse.org/globalHolocene/0_54_0/EDML.Stenni.2010.html
MiddenCluster7.Harbert.2018	Midden Cluster 7	North America>United States Of America>California	34.1548	-116.005	573	10.5334/oq.46	this compilation	geochange.er.usgs.gov/midden/		Midden	biophysical	macrofossils	assemblage	Climate Reconstruction Analysis using Coexistence Likelihood Estimation			temperature	degC	abs	T	air@surface	annual	annual	positive	1178	13803	197		Temp12k	AD	this time series was generated for the Temp12k database; multiple sites were aggregated into clusters based on spatial proximity using a hierarchical clustering approach (hclust, base R), with an upper limit of 200 km	http://lipdverse.org/globalHolocene/0_54_0/MiddenCluster7.Harbert.2018.html
AMP112.vanderBilt.2016	AMP112	Atlantic Ocean>North Atlantic Ocean>Svalbard And Jan Mayen	79.77	10.74	35	10.1016/j.quascirev.2016.10.006		10.1594/PANGAEA.868935		LakeSediment	alkenone	alkenone	UK37	Calculated from UK37 (D'Andrea et al., 2016) (URI: 10.1016/j.gca.2015.10.031) * COMMENT: Calculated using the Group I calibration slope presented by D'Andrea et al. (2016). As we could not calibrate UK37 values to in-situ temperature observations for this study (no overlap with instrumental period) - we present the relative values generating by this algorithm.	Alkenones likely produced during the spring bloom, shortly after the lake becomes ice free		temperature	degC	anom	T	lake@surface	6,7,8	summer+	positive	1144.5	12353.2	47.85	2.21086	Temp12k	EKT	hiatus at 106.5 cm from 7700 and 5000 cal yr BP; temp anomaly calculated relative to mean of entire core	http://lipdverse.org/globalHolocene/0_54_0/AMP112.vanderBilt.2016.html
MD99_2341.Eynaud.2009	MD99_2341	Atlantic Ocean>North Atlantic Ocean	36.3892	-7.0657	-582	10.1029/2009GC002398		10.1594/PANGAEA.738148		MarineSediment	isotope	d18O	bulloides	Bayfoxm (byfox_predict.m) 10.1029/2019PA003576 Parameters: prior_mean=18.593, prior_std=10, species=bulloides, bayes=unspecified; For d18osw, values are specified to change through time, and are calculated using the getvardelo.m program from Jess Tierney, based on the modern value of d18osw (0.99195) for the archive location			temperature	degC	abs	T	sea@surface	annual	annual	positive	1143	49373	92	0.368426	Temp12k	JET, DSK	age gap 5.8 - 1.6 ka; four ages within Holocene; high-resolution sampling; retain	http://lipdverse.org/globalHolocene/0_54_0/MD99_2341.Eynaud.2009.html
TR163_22.Lea.2006	TR163_22	Pacific Ocean>North Pacific Ocean	0.515	-92.398	-2830	10.1016/j.quascirev.2005.11.010	10.1029/2009PA001781	www.ncdc.noaa.gov/paleo/study/9039		MarineSediment	alkenone	alkenone	UK'37	Bayspline (UK_predict.m) 10.1002/2017PA003201 Parameters: pstd=10, bayes=unspecified			temperature	degC	abs	T	sea@surface	annual	annual	positive	1137.5	30000	625	0.27618	Temp12k	JET, DSK	sample resolution is low (beween 600 and 700 yr); age control is weak; retain to improve tropical coverage	http://lipdverse.org/globalHolocene/0_54_0/TR163_22.Lea.2006.html
GeoB5901_2.Kim.2004	GeoB5901_2	Atlantic Ocean>North Atlantic Ocean	36.38	-7.0713	-574	10.1016/j.quascirev.2004.08.010		10.1594/PANGAEA.738435		MarineSediment	alkenone	alkenone	UK'37	Bayspline (UK_predict.m) 10.1002/2017PA003201 Parameters: pstd=10, bayes=unspecified			temperature	degC	abs	T	sea@surface	annual	annual	positive	1130	9920	20	1.47895	Temp12k	PMS, SLJ, JET		http://lipdverse.org/globalHolocene/0_54_0/GeoB5901_2.Kim.2004.html
LV29_114_3.Riethdorf.2013	LV29_114_3	Pacific Ocean>North Pacific Ocean>Sea Of Okhotsk	49.3757	152.878	-1762	10.1002/palo.20014	10.5194/cp-10-591-2014	10.1594/PANGAEA.786249		MarineSediment	isotope	d18O	pachyderma	Bayfoxm (byfox_predict.m) 10.1029/2019PA003576 Parameters: prior_mean=3.9856, prior_std=10, species=pachy, bayes=unspecified; For d18osw, values are specified to change through time, and are calculated using the getvardelo.m program from Jess Tierney, based on the modern value of d18osw (-0.76916) for the archive location			temperature	degC	abs	T	sea@surface	annual	annual	positive	1120	20320	100	0.458716	Temp12k	JET, DSK	age gap 5.7-1.7 ka; six ages within Holocene	http://lipdverse.org/globalHolocene/0_54_0/LV29_114_3.Riethdorf.2013.html
LV29_114_3.Riethdorf.2013	LV29_114_3	Pacific Ocean>North Pacific Ocean>Sea Of Okhotsk	49.3757	152.878	-1762	10.1002/palo.20014	10.5194/cp-10-591-2014	10.1594/PANGAEA.786249		MarineSediment	Mg/Ca	Mg/Ca	pachyderma	Baymag (baymag_predict.m) github.com/jesstierney/BAYMAG Parameters: omega=0.84073, salinity=32.8683, pH=8.202, clean=0, species=pachy, pstd=10, varargin=0			temperature	degC	abs	T	sea@surface	annual	annual	positive	1120	19780	210	0.458716	Temp12k	JET, DSK	age gap 5.7-1.7 ka; six ages within Holocene	http://lipdverse.org/globalHolocene/0_54_0/LV29_114_3.Riethdorf.2013.html
KNR159_5_36GGC.Carlson.2008	KNR159_5_36GGC	Atlantic Ocean>South Atlantic Ocean	-27.5267	-45.5333	-1268	10.1130/G25080A.1		www.ncdc.noaa.gov/paleo/study/11196		MarineSediment	isotope	d18O	ruber	Bayfoxm (byfox_predict.m) 10.1029/2019PA003576 Parameters: prior_mean=24.9417, prior_std=10, species=ruber, bayes=unspecified; For d18osw, values are specified to change through time, and are calculated using the getvardelo.m program from Jess Tierney, based on the modern value of d18osw (0.91493) for the archive location			temperature	degC	abs	T	sea@surface	annual	annual	positive	1110	22840	640	0.918274	Temp12k	JET, DSK	sample resolution is low (beween 600 and 700 yr); retain to improve SH coverage	http://lipdverse.org/globalHolocene/0_54_0/KNR159_5_36GGC.Carlson.2008.html
MD95_2002.Eynaud.2012	MD95_2002	Atlantic Ocean>North Atlantic Ocean	47.452	-8.5338	-2174	10.1029/2012GL052100	10.1016/j.palaeo.2016.12.031	10.1594/PANGAEA.94355		MarineSediment	other microfossil	dinocyst	assemblage			MAT	temperature	degC	abs	T	sea@surface	winter	winter+	positive	1103	11434	88	0.580776	Temp12k	LJ		http://lipdverse.org/globalHolocene/0_54_0/MD95_2002.Eynaud.2012.html
MD95_2002.Eynaud.2012	MD95_2002	Atlantic Ocean>North Atlantic Ocean	47.452	-8.5338	-2174	10.1029/2012GL052100	10.1016/j.palaeo.2016.12.031	10.1594/PANGAEA.94355		MarineSediment	other microfossil	dinocyst	assemblage			MAT	temperature	degC	abs	T	sea@surface	Summer	summer+	positive	1103	11434	88	0.580776	Temp12k	LJ		http://lipdverse.org/globalHolocene/0_54_0/MD95_2002.Eynaud.2012.html
MD95_2002.Eynaud.2012	MD95_2002	Atlantic Ocean>North Atlantic Ocean	47.452	-8.5338	-2174	10.1029/2012GL052100	10.1016/j.palaeo.2016.12.031	10.1594/PANGAEA.94355		MarineSediment	other microfossil	dinocyst	assemblage			calculated from average of summer and winter	temperature	degC	abs	T	sea@surface	annual	annual	positive	1103	11434	88	0.580776	Temp12k	LJ		http://lipdverse.org/globalHolocene/0_54_0/MD95_2002.Eynaud.2012.html
LV29_114_3.Riethdorf.2013	LV29_114_3	Pacific Ocean>North Pacific Ocean>Sea Of Okhotsk	49.3757	152.878	-1762	10.1002/palo.20014	10.5194/cp-10-591-2014	10.1594/PANGAEA.786249		MarineSediment	alkenone	alkenone	UK'37	Bayspline (UK_predict.m) 10.1002/2017PA003201 Parameters: pstd=10, bayes=unspecified			temperature	degC	abs	T	sea@surface	6,7,8	summerOnly	positive	1100	14610	210	0.458716	Temp12k	JET, DSK	age gap 5.7-1.7 ka; six ages within Holocene	http://lipdverse.org/globalHolocene/0_54_0/LV29_114_3.Riethdorf.2013.html
MD03_2607.LopesdosSantos.2013	MD03_2607	Indian; Great Australian Bight	-36.9607	137.406	-865	10.1002/palo.20035	10.1038/ngeo1856	10.1594/PANGAEA.820841,10.1594/PANGAEA.820842,10.1594/PANGAEA.823119		MarineSediment	other biomarker	GDGT	TEX86	Bayspar (bayspar_tex.m) 10.1016/j.gca.2013.11.026 Parameters: prior_std=10, runname=SST, varargin=1000,1			temperature	degC	abs	T	sea@surface	annual	annual	positive	1100	135000	400	0.733945	Temp12k	JET, DSK	sample resolution is low (beween 400 and 500 yr); retain to improve SH coverage	http://lipdverse.org/globalHolocene/0_54_0/MD03_2607.LopesdosSantos.2013.html
MD03_2607.LopesdosSantos.2013	MD03_2607	Indian; Great Australian Bight	-36.9607	137.406	-865	10.1002/palo.20035	10.1038/ngeo1856	10.1594/PANGAEA.820841,10.1594/PANGAEA.820842,10.1594/PANGAEA.823119		MarineSediment	alkenone	alkenone	UK'37	Bayspline (UK_predict.m) 10.1002/2017PA003201 Parameters: pstd=10, bayes=unspecified			temperature	degC	abs	T	sea@surface	annual	annual	positive	1100	134800	400	0.733945	Temp12k	JET, DSK	sample resolution is low (beween 400 and 500 yr); retain to improve SH coverage	http://lipdverse.org/globalHolocene/0_54_0/MD03_2607.LopesdosSantos.2013.html
MD03_2607.LopesdosSantos.2013	MD03_2607	Indian; Great Australian Bight	-36.9607	137.406	-865	10.1002/palo.20035	10.1038/ngeo1856	10.1594/PANGAEA.820841,10.1594/PANGAEA.820842,10.1594/PANGAEA.823119		MarineSediment	other microfossil	foraminifera	assemblage	MAT			temperature	degC	abs	T	sea@surface	annual	annual	positive	1100	134800	400	0.733945	Temp12k	OC		http://lipdverse.org/globalHolocene/0_54_0/MD03_2607.LopesdosSantos.2013.html
Turkana.Berke.2012	Turkana	Africa>Eastern Africa>Kenya	2.7125	36.537	360	10.1016/j.epsl.2012.07.008		www.ncdc.noaa.gov/paleo/study/16589		LakeSediment	other biomarker	GDGT	TEX86	GDGT index2 = TEX-H-86. SST = 68.4 x GDGT index2 + 38.6 (r2 = 0.87; n = 255; p < 0.0001); Kim et al., 2010; 10.1016/j.gca.2010.05.027	annual	Marine calibration used because Turkana core top TEX86-inferred temperature is consistently too warm	temperature	degC	abs	T	lake@surface	annual	annual	positive	1093.6	6022.92	82.43	1.62294	Temp12k	EKT		http://lipdverse.org/globalHolocene/0_54_0/Turkana.Berke.2012.html
MD95_2043.Cacho.1999	MD95_2043	Atlantic Ocean>North Atlantic Ocean>Mediterranean Sea	36.1433	-2.6212	-1841	10.1029/1999PA900044		www.ncdc.noaa.gov/paleo/study/6375		MarineSediment	Mg/Ca	Mg/Ca	bulloides	Baymag (baymag_predict.m) github.com/jesstierney/BAYMAG Parameters: omega=3.2966, clean=0, species=bulloides, pstd=10, varargin=unspecified; For salinity and pH, values are specified to change through time, and are calculated using the get_phsal program from Jess Tierney, based on modern values of salinity (36.6094) and pH (8.0837) for the archive location			temperature	degC	abs	T	sea@surface	annual	annual	positive	1081.8	23060	332	1.09166	Temp12k	JET, DSK		http://lipdverse.org/globalHolocene/0_54_0/MD95_2043.Cacho.1999.html
GIK17748-2.Kim.2002	GIK17748	Pacific Ocean>South Pacific Ocean	-32.75	-72.0333	-2545	10.1016/S0277-3791(02)00012-4		this compilation		MarineSediment	alkenone	alkenone	UK'37	BAY: SST calculated from Uk37 (TSid=PYTQY9TKRS3) using the BAYSPLINE program UK_predict. Parameters: pstd=10, bayes=unspecified			temperature	degC	abs	T	sea@surface	annual	annual	positive	1080	16070	470	0.457875	Temp12k	DKH, DSK	sample resolution is low (beween 400 and 500 yr); retain to improve SH coverage	http://lipdverse.org/globalHolocene/0_54_0/GIK17748-2.Kim.2002.html
MD01_2390.Steinke.2008	MD01_2390	Pacific Ocean>Western Pacific Ocean>South China Sea	6.6353	113.409	-1545	10.1016/j.quascirev.2007.12.003	10.1016/j.quascirev.2005.12.008	10.1594/PANGAEA.726888		MarineSediment	isotope	d18O	ruber	Bayfoxm (byfox_predict.m) 10.1029/2019PA003576 Parameters: prior_mean=28.5022, prior_std=10, species=ruber, bayes=unspecified; For d18osw, values are specified to change through time, and are calculated using the getvardelo.m program from Jess Tierney, based on the modern value of d18osw (0.13732) for the archive location			temperature	degC	abs	T	sea@surface	annual	annual	positive	1050	21210	320	0.273973	Temp12k	JET, DSK	age gap between 3.6 and 9.9 ka; retain to improve tropical coverage	http://lipdverse.org/globalHolocene/0_54_0/MD01_2390.Steinke.2008.html
EW0408_85JC.Praetorius.2015	EW0408_85JC	Pacific Ocean>North Pacific Ocean>Gulf Of Alaska	59.5554	-144.154	-682	10.1038/nature15753	10.1016/j.epsl.2014.04.004	www.ncdc.noaa.gov/paleo/study/21950		MarineSediment	alkenone	alkenone	UK'37	Bayspline (UK_predict.m) 10.1002/2017PA003201 Parameters: pstd=10, bayes=unspecified			temperature	degC	abs	T	sea@surface	6,7,8	summerOnly	positive	1039	17390	149	1.81715	Temp12k	PMS, DSK, JET		http://lipdverse.org/globalHolocene/0_54_0/EW0408_85JC.Praetorius.2015.html
2005-804-006.Ledu.2010	2005-804-006	Arctic Ocean	68.9925	-106.573	-118	10.1029/2009PA001817	10.1016/j.quascirev.2013.07.006	www.ncdc.noaa.gov/paleo/study/15444		MarineSediment	other microfossil	dinocyst	assemblage				temperature	degC	abs	T	sea@surface	Summer	summer+	positive	1023.6	7730.8	168.1	0.596374	Temp12k	PMS		http://lipdverse.org/globalHolocene/0_54_0/2005-804-006.Ledu.2010.html
2005-804-006.Ledu.2010	2005-804-006	Arctic Ocean	68.9925	-106.573	-118	10.1029/2009PA001817	10.1016/j.quascirev.2013.07.006	www.ncdc.noaa.gov/paleo/study/15444		MarineSediment	other microfossil	dinocyst	assemblage				temperature	degC	abs	T	sea@surface	warmest + coldest	annual	positive	1023.6	7730.8	168.1	0.596374	Temp12k	PMS	the name of the site should be LS009 according to the paper	http://lipdverse.org/globalHolocene/0_54_0/2005-804-006.Ledu.2010.html
MD03-2601.Kim.2012	MD03-2601	Southern Ocean	-66.0512	138.557	-746	10.1029/2012GL051157	10.1016/j.quascirev.20 08.12.024	this compilation		MarineSediment	other biomarker	GDGT	TEX86				temperature	degC		T	sea@surface	annual	annual	positive	1016	9373	184	1.1966	Temp12k	DKH	Underlying data not available; no Bayesian recalibration	http://lipdverse.org/globalHolocene/0_54_0/MD03-2601.Kim.2012.html
MD95_2043.Cacho.1999	MD95_2043	Atlantic Ocean>North Atlantic Ocean>Mediterranean Sea	36.1433	-2.6212	-1841	10.1029/1999PA900044		www.ncdc.noaa.gov/paleo/study/6375		MarineSediment	isotope	d18O	bulloides	Bayfoxm (byfox_predict.m) 10.1029/2019PA003576 Parameters: prior_mean=18.7914, prior_std=10, species=bulloides, bayes=unspecified; For d18osw, values are specified to change through time, and are calculated using the getvardelo.m program from Jess Tierney, based on the modern value of d18osw (1.0456) for the archive location			temperature	degC	abs	T	sea@surface	annual	annual	positive	1007.6	51380.5	197.804	1.09166	Temp12k	JET, DSK		http://lipdverse.org/globalHolocene/0_54_0/MD95_2043.Cacho.1999.html
MD95_2043.Cacho.1999	MD95_2043	Atlantic Ocean>North Atlantic Ocean>Mediterranean Sea	36.1433	-2.6212	-1841	10.1029/1999PA900044		www.ncdc.noaa.gov/paleo/study/6375		MarineSediment	alkenone	alkenone	UK'37	Bayspline (UK_predict.m) 10.1002/2017PA003201 Parameters: pstd=10, bayes=unspecified			temperature	degC	abs	T	sea@surface	11 12 1 2 3 4 5	winterOnly	positive	1007.6	51930	92.2	1.09166	Temp12k	PMS, AdV, DSK, JET		http://lipdverse.org/globalHolocene/0_54_0/MD95_2043.Cacho.1999.html
PupukeLake.vandenBos.2018	Pupuke Lake	Australia/New Zealand>New Zealand	-36.78	174.77	5	10.1016/j.quascirev.2018.10.008		this compilation	not in Neotoma	LakeSediment	pollen	pollen	assemblage	WAPLS			temperature	degC	abs	T	air@surface	annual	annual	positive	1001	16138	204	0.363669	Temp12k	BASD, RSV, TB, DSK	fails age control, gap = 5919; however, this is one of few records where both pollen and chrinomids have been analyzed, especially rare for SH; ages based on well-described tephras	http://lipdverse.org/globalHolocene/0_54_0/PupukeLake.vandenBos.2018.html
MD032601.Crosta.2007	DurvilleTrough	Southern Ocean	-66	138.6	-746	10.1029/2007GC001718		www.ncdc.noaa.gov/paleo/study/8453		MarineSediment	other microfossil	diatom	assemblage			Fragilari opsisker guelensis, relative abundance of diatom assemblages	abundance	percent		T	sea@surface	Summer	summerOnly	positive	1000	10843	20	0.914355	Temp12k	OC		http://lipdverse.org/globalHolocene/0_54_0/MD032601.Crosta.2007.html
JR244_GC528.Roberts.2016	JR244_GC528	Atlantic Ocean>South Atlantic Ocean	-53.013	-58.0405	-598	10.1073/pnas.1511252113		www.ncdc.noaa.gov/paleo/study/2569		MarineSediment	alkenone	alkenone	UK'37	Bayspline (UK_predict.m) 10.1002/2017PA003201 Parameters: pstd=10, bayes=unspecified			temperature	degC	abs	T	sea@surface	annual	annual	positive	1000	25440	345	0.818182	Temp12k	SLJ, DSK, JET		http://lipdverse.org/globalHolocene/0_54_0/JR244_GC528.Roberts.2016.html
MD84_527.Labracherie.1989	MD84_527	Indian; Indian Ocean	-43.8217	51.3183	-3262	10.1029/PA003i003p00361	10.1029/92PA00709	10.1594/PANGAEA.52302,10.1594/PANGAEA.52483,10.1594/PANGAEA.863097		MarineSediment	isotope	d18O	bulloides	Bayfoxm (byfox_predict.m) 10.1029/2019PA003576 Parameters: prior_mean=8.5684, prior_std=10, species=bulloides, bayes=unspecified; For d18osw, values are specified to change through time, and are calculated using the getvardelo.m program from Jess Tierney, based on the modern value of d18osw (-0.20212) for the archive location			temperature	degC	abs	T	sea@surface	annual	annual	positive	1000	143670	400	1.36752	Temp12k	JET, DSK		http://lipdverse.org/globalHolocene/0_54_0/MD84_527.Labracherie.1989.html
MD99-2284.Risebrobakken.2009	MD99-2284	Atlantic Ocean>North Atlantic Ocean>Norwegian Sea	62.3667	0.9667	-1500	10.1016/j.quascirev.2014.06.028	10.1029/2011PA002117	10.1594/PANGAEA.846924		MarineSediment	other microfossil	foraminifera	planktic			Maximum Likelihood TF	temperature	degC	abs	T	sea@surface	annual	annual	positive	998.294	11996.5	24.305	1.00017	Temp12k	AdV, OC	season not mentioned by the authors	http://lipdverse.org/globalHolocene/0_54_0/MD99-2284.Risebrobakken.2009.html
EW0408_85JC.Praetorius.2015	EW0408_85JC	Pacific Ocean>North Pacific Ocean>Gulf Of Alaska	59.5554	-144.154	-682	10.1038/nature15753	10.1016/j.epsl.2014.04.004	www.ncdc.noaa.gov/paleo/study/21950		MarineSediment	isotope	d18O	bulloides	Bayfoxm (byfox_predict.m) 10.1029/2019PA003576 Parameters: prior_mean=8.2693, prior_std=10, species=bulloides, bayes=unspecified; For d18osw, values are specified to change through time, and are calculated using the getvardelo.m program from Jess Tierney, based on the modern value of d18osw (-0.95101) for the archive location			temperature	degC	abs	T	sea@surface	annual	annual	positive	993.737	17261	75.041	1.81715	Temp12k	JET, DSK		http://lipdverse.org/globalHolocene/0_54_0/EW0408_85JC.Praetorius.2015.html
EW0408_85JC.Praetorius.2015	EW0408_85JC	Pacific Ocean>North Pacific Ocean>Gulf Of Alaska	59.5554	-144.154	-682	10.1038/nature15753	10.1016/j.epsl.2014.04.004	www.ncdc.noaa.gov/paleo/study/21950		MarineSediment	isotope	d18O	pachyderma	Bayfoxm (byfox_predict.m) 10.1029/2019PA003576 Parameters: prior_mean=8.2693, prior_std=10, species=pachy, bayes=unspecified; For d18osw, values are specified to change through time, and are calculated using the getvardelo.m program from Jess Tierney, based on the modern value of d18osw (-0.95101) for the archive location			temperature	degC	abs	T	sea@surface	annual	annual	positive	993.737	17370	75.041	1.81715	Temp12k	JET, DSK		http://lipdverse.org/globalHolocene/0_54_0/EW0408_85JC.Praetorius.2015.html
MD97_2151.Yamamoto.2013	MD97_2151	Pacific Ocean>Western Pacific Ocean>South China Sea	8.728	109.869	-1598	10.5194/cp-9-2777-2013		this compilation		MarineSediment	other biomarker	GDGT	TEX86	Bayspar (bayspar_tex.m) 10.1016/j.gca.2013.11.026 Parameters: prior_std=10, runname=SST, varargin=1000,1			temperature	degC	abs	T	sea@surface	annual	annual	positive	955.312	154522	376.964	0.814871	Temp12k	AdV, LJ, JET		http://lipdverse.org/globalHolocene/0_54_0/MD97_2151.Yamamoto.2013.html
MD97_2151.Yamamoto.2013	MD97_2151	Pacific Ocean>Western Pacific Ocean>South China Sea	8.728	109.869	-1598	10.5194/cp-9-2777-2013		this compilation		MarineSediment	alkenone	alkenone	UK'37	Bayspline (UK_predict.m) 10.1002/2017PA003201 Parameters: pstd=10, bayes=unspecified			temperature	degC	abs	T	sea@surface	annual	annual	positive	955.312	154278	378.435	0.814871	Temp12k	AdV, LJ, JET		http://lipdverse.org/globalHolocene/0_54_0/MD97_2151.Yamamoto.2013.html
ClarksJunction.Wilmshurst.2007	Clarks Junction	Australia/New Zealand>New Zealand	-45.72	170.12	560	10.1002/jqs.1135		this compilation	10.21233/ZXZ5-Q261	Peat	pollen	pollen	assemblage	WMAT			temperature	degC	abs	T	air@surface	annual	annual	positive	944.727	16800	421.46	0.723637	Temp12k	BASD, TB, JMW	largest age gap is 4200 yrs and median spacing is 421 years; retained to improve coverage in SH	http://lipdverse.org/globalHolocene/0_54_0/ClarksJunction.Wilmshurst.2007.html
MD03_2699.Rodrigues.2010	MD03_2699	Atlantic Ocean>North Atlantic Ocean	39.0367	-10.6605	-1865	10.1016/j.quascirev.2010.04.004		10.1594/PANGAEA.761812		MarineSediment	alkenone	alkenone	UK'37	Bayspline (UK_predict.m) 10.1002/2017PA003201 Parameters: pstd=10, bayes=unspecified			temperature	degC	abs	T	sea@surface	annual	annual	positive	932	23368	172	0.361402	Temp12k	JET, DSK	age gap 10.1 - 5.8 ka; four ages within Holocene; high-resolution sampling; retain	http://lipdverse.org/globalHolocene/0_54_0/MD03_2699.Rodrigues.2010.html
Longwoods.Wilmshurst.2007	Longwoods	Australia/New Zealand>New Zealand	-46.23	167.83	60	10.1002/jqs.1135		this compilation	not in Neotoma	Peat	pollen	pollen	assemblage	WMAT			temperature	degC	abs	T	air@surface	annual	annual	positive	914.462	16974.3	420.135	0.36083	Temp12k	BASD, TB, JMW	gap = 3760; retained to improve coverage in SH	http://lipdverse.org/globalHolocene/0_54_0/Longwoods.Wilmshurst.2007.html
KT05_7_PC_02.Kawahata.2009	KT05_7_PC_02	Pacific Ocean>North Pacific Ocean>Sea Of Japan	41	140.767	-61	10.1016/j.quascirev.2008.12.009		10.1594/PANGAEA.705420		MarineSediment	alkenone	alkenone	UK37	BAY: SST calculated from Uk37 (TSid=RWShShxDbGs) using the BAYSPLINE program UK_predict. Parameters: pstd=10, bayes=unspecified		Year-long sediment-trap experiments carried out at site MD01–2409 (41°33.8′, 141°52.0′E) have shown that the modern coccolithophore production season is mainly June–August (Ishizaki et al., 2003). Therefore C37alkenone SSTs would record the SST in summer when present SST is around 22 °C	temperature	degC	abs	T	sea@surface	summer	summerOnly	positive	914	10119	100	1.06769	Temp12k	SLJ		http://lipdverse.org/globalHolocene/0_54_0/KT05_7_PC_02.Kawahata.2009.html
MD99_2339.Eynaud.2009	MD99_2339	Atlantic Ocean>North Atlantic Ocean	35.8855	-7.5278	-1177	10.1029/2009GC002398		10.1594/PANGAEA.738148		MarineSediment	isotope	d18O	pachyderma_d	Bayfoxm (byfox_predict.m) 10.1029/2019PA003576 Parameters: prior_mean=18.0868, prior_std=10, species=incompta, bayes=unspecified; For d18osw, values are specified to change through time, and are calculated using the getvardelo.m program from Jess Tierney, based on the modern value of d18osw (1.0079) for the archive location			temperature	degC	abs	T	sea@surface	annual	annual	positive	893.8	47072	333	0.540239	Temp12k	JET, DSK	age gap 5.3 - 1.9 ka; 6 ages within Holocene; retain	http://lipdverse.org/globalHolocene/0_54_0/MD99_2339.Eynaud.2009.html
M39008_3.Eynaud.2009	M39008_3	Atlantic Ocean>North Atlantic Ocean	36.38	-7.0717	-577	10.1029/2009GC002398	10.1029/2000PA000502	10.1594/PANGAEA.738148		MarineSediment	isotope	d18O	bulloides	Bayfoxm (byfox_predict.m) 10.1029/2019PA003576 Parameters: prior_mean=18.593, prior_std=10, species=bulloides, bayes=unspecified; For d18osw, values are specified to change through time, and are calculated using the getvardelo.m program from Jess Tierney, based on the modern value of d18osw (0.99195) for the archive location			temperature	degC	abs	T	sea@surface	annual	annual	positive	875	21497	38	0.719101	Temp12k	JET, DSK		http://lipdverse.org/globalHolocene/0_54_0/M39008_3.Eynaud.2009.html
BS79_38.Cacho.2001	BS79-38	Atlantic Ocean>North Atlantic Ocean>Mediterranean Sea	38.4	13.6	-1489	10.1029/2000PA000502		www.ncdc.noaa.gov/paleo/study/6374		MarineSediment	alkenone	alkenone	UK'37	BAY: SST calculated from Uk37 (TSid=GH07da367f) using the BAYSPLINE program UK_predict. Parameters: pstd=10, bayes=unspecified			SST_from_Uk37	degC	abs	T	sea@surface	annual	annual	positive	867	24517	259		Temp12k	PMS, JET, DSK	no 14C chronology; age model based on 18O alignment with neigbouring 14C dated core (Capodonti et al., 1999) and planktic foraminifera chronozones	http://lipdverse.org/globalHolocene/0_54_0/BS79_38.Cacho.2001.html
GIK17051_3.Jung.1996	GIK17051_3	Atlantic Ocean>North Atlantic Ocean	56.1633	-31.99	-2295	10.2312/reports-sfb313.1996.61		10.1594/PANGAEA.136420		MarineSediment	isotope	d18O	bulloides	Bayfoxm (byfox_predict.m) 10.1029/2019PA003576 Parameters: prior_mean=8.6039, prior_std=10, species=bulloides, bayes=unspecified; For d18osw, values are specified to change through time, and are calculated using the getvardelo.m program from Jess Tierney, based on the modern value of d18osw (0.25233) for the archive location			temperature	degC	abs	T	sea@surface	annual	annual	positive	859	84220	203	0.448793	Temp12k	JET, DSK	ages based on median of Bacon ensemble	http://lipdverse.org/globalHolocene/0_54_0/GIK17051_3.Jung.1996.html
GIK17051_3.Jung.1996	GIK17051_3	Atlantic Ocean>North Atlantic Ocean	56.1633	-31.99	-2295	10.2312/reports-sfb313.1996.61		10.1594/PANGAEA.136420		MarineSediment	isotope	d18O	pachyderma	Bayfoxm (byfox_predict.m) 10.1029/2019PA003576 Parameters: prior_mean=8.6039, prior_std=10, species=pachy, bayes=unspecified; For d18osw, values are specified to change through time, and are calculated using the getvardelo.m program from Jess Tierney, based on the modern value of d18osw (0.25233) for the archive location			temperature	degC	abs	T	sea@surface	annual	annual	positive	859	83179	236.5	0.448793	Temp12k	JET, DSK	ages based on median of Bacon ensemble	http://lipdverse.org/globalHolocene/0_54_0/GIK17051_3.Jung.1996.html
ME0005A_43JC.Benway.2006	ME0005A_43JC	Pacific Ocean>North Pacific Ocean	7.8558	-83.6083	-1368	10.1029/2005PA001208	10.1029/2009PA001781	www.ncdc.noaa.gov/paleo/study/5943 www.ncdc.noaa.gov/paleo/study/12195		MarineSediment	isotope	d18O	ruber	Bayfoxm (byfox_predict.m) 10.1029/2019PA003576 Parameters: prior_mean=28.292, prior_std=10, species=ruber, bayes=unspecified; For d18osw, values are specified to change through time, and are calculated using the getvardelo.m program from Jess Tierney, based on the modern value of d18osw (-0.24167) for the archive location			temperature	degC	abs	T	sea@surface	annual	annual	positive	857	28290	195	0.260688	Temp12k	JET, DSK	sample resolution is low (beween 400 and 500 yr); chronology is weak; retain to improve tropical coverage	http://lipdverse.org/globalHolocene/0_54_0/ME0005A_43JC.Benway.2006.html
GeoB5844_2.Arz.2003	GeoB5844_2	Indian Ocean>Red Sea	27.714	34.6817	-963	10.1029/2002PA000864		10.1594/PANGAEA.736623		MarineSediment	alkenone	alkenone	UK'37	Bayspline (UK_predict.m) 10.1002/2017PA003201 Parameters: pstd=10, bayes=unspecified			temperature	degC	abs	T	sea@surface	annual	annual	positive	813.2	21014.2	301.8	0.609544	Temp12k	JET, DSK		http://lipdverse.org/globalHolocene/0_54_0/GeoB5844_2.Arz.2003.html
MSM343300.Ouellet-Bernier.2014	MSM343300	Atlantic Ocean>North Atlantic Ocean>Davis Strait	68.4719	-54.002	-519	10.1177/0959683614544060	archipel.uqam.ca/6996/1/M13491.pdf	this compilation		MarineSediment	other microfossil	dinocyst	assemblage			MAT	temperature	degC	abs	T	sea@surface	winter	winter+	positive	803	10129	52	2.68068	Temp12k	LJ		http://lipdverse.org/globalHolocene/0_54_0/MSM343300.Ouellet-Bernier.2014.html
MSM343300.Ouellet-Bernier.2014	MSM343300	Atlantic Ocean>North Atlantic Ocean>Davis Strait	68.4719	-54.002	-519	10.1177/0959683614544060	archipel.uqam.ca/6996/1/M13491.pdf	this compilation		MarineSediment	other microfossil	dinocyst	assemblage			MAT	temperature	degC	abs	T	sea@surface	Summer	summer+	positive	803	10129	52	2.68068	Temp12k	LJ		http://lipdverse.org/globalHolocene/0_54_0/MSM343300.Ouellet-Bernier.2014.html
MSM343300.Ouellet-Bernier.2014	MSM343300	Atlantic Ocean>North Atlantic Ocean>Davis Strait	68.4719	-54.002	-519	10.1177/0959683614544060	archipel.uqam.ca/6996/1/M13491.pdf	this compilation		MarineSediment	other microfossil	dinocyst	assemblage			calculated from average of summer and winter	temperature	degC	abs	T	sea@surface	annual	annual	positive	803	10129	52	2.68068	Temp12k	LJ		http://lipdverse.org/globalHolocene/0_54_0/MSM343300.Ouellet-Bernier.2014.html
GeoB17419_1.Hollstein.2018	GeoB17419_1	Pacific Ocean>South Pacific Ocean	-2.8147	144.5	-1883	10.1016/j.quascirev.2018.10.030		10.1594/PANGAEA.899182		MarineSediment	isotope	d18O	ruber	Bayfoxm (byfox_predict.m) 10.1029/2019PA003576 Parameters: prior_mean=29.1927, prior_std=10, species=ruber, bayes=unspecified; For d18osw, values are specified to change through time, and are calculated using the getvardelo.m program from Jess Tierney, based on the modern value of d18osw (0.22122) for the archive location			temperature	degC	abs	T	sea@surface	annual	annual	positive	801.8	111350	418.1	1.3395	Temp12k	JET, DSK	sample resolution is low (beween 400 and 500 yr); retain to improve SH coverage	http://lipdverse.org/globalHolocene/0_54_0/GeoB17419_1.Hollstein.2018.html
M77_2_029_3.Salvatteci.2019	M77_2_029_3	Pacific Ocean>South Pacific Ocean	-9.295	-79.6185	-433	10.1029/2018gl080634		10.1594/PANGAEA.897235		MarineSediment	alkenone	alkenone	UK'37	Bayspline (UK_predict.m) 10.1002/2017PA003201 Parameters: pstd=10, bayes=unspecified			temperature	degC	abs	T	sea@surface	annual	annual	positive	800.858	17590	469.5	0.71434	Temp12k	JET, DSK	sample resolution is low (beween 400 and 500 yr); retain to improve SH coverage	http://lipdverse.org/globalHolocene/0_54_0/M77_2_029_3.Salvatteci.2019.html
MD84_527.Labracherie.1989	MD84_527	Indian; Indian Ocean	-43.8217	51.3183	-3262	10.1029/PA003i003p00361	10.1029/92PA00709	10.1594/PANGAEA.52302,10.1594/PANGAEA.52483,10.1594/PANGAEA.863097		MarineSediment	isotope	d18O	pachyderma	Bayfoxm (byfox_predict.m) 10.1029/2019PA003576 Parameters: prior_mean=8.5684, prior_std=10, species=pachy, bayes=unspecified; For d18osw, values are specified to change through time, and are calculated using the getvardelo.m program from Jess Tierney, based on the modern value of d18osw (-0.20212) for the archive location			temperature	degC	abs	T	sea@surface	annual	annual	positive	800	21800	400	1.36752	Temp12k	JET, DSK		http://lipdverse.org/globalHolocene/0_54_0/MD84_527.Labracherie.1989.html
AjaxBog.Wilmshurst.2007	Ajax Bog	Australia/New Zealand>New Zealand	-46.42	169.28	680	10.1002/jqs.1135		this compilation	10.21233/P1TB-DF93	Peat	pollen	pollen	assemblage	WMAT			temperature	degC	abs	T	air@surface	annual	annual	positive	784.667	14212	185.666	0.534982	Temp12k	BASD, JMW		http://lipdverse.org/globalHolocene/0_54_0/AjaxBog.Wilmshurst.2007.html
M77_2_003_2.Salvatteci.2019	M77_2_003_2	Pacific Ocean>South Pacific Ocean	-15.1035	-75.688	-271	10.1029/2018gl080634		10.1594/PANGAEA.897235		MarineSediment	alkenone	alkenone	UK'37	Bayspline (UK_predict.m) 10.1002/2017PA003201 Parameters: pstd=10, bayes=unspecified			temperature	degC	abs	T	sea@surface	annual	annual	positive	784.35	17297.3	64.5	1.24826	Temp12k	JET, DSK		http://lipdverse.org/globalHolocene/0_54_0/M77_2_003_2.Salvatteci.2019.html
Quartz.Wooller.2012	Quartz	North America>United States Of America>Alaska	64.206	-145.814	293	10.1007/s10933-012-9610-9	10.5194/cp-10-1605-2014	www.ncdc.noaa.gov/paleo/study/15444		LakeSediment	chironomid	chironomid	assemblage	WAPLS	7	northwest North American training set (Barley 2006)	temperature	degC	abs	T	air@surface	Summer	summerOnly	positive	777	10949	193.5	1.37633	Temp12k	YLA, MTO		http://lipdverse.org/globalHolocene/0_54_0/Quartz.Wooller.2012.html
GIK17049_6.Jung.1996	GIK17049_6	Atlantic Ocean>North Atlantic Ocean	55.26	-26.725	-3331	10.2312/reports-sfb313.1996.61		10.1594/PANGAEA.136418		MarineSediment	isotope	d18O	bulloides	Bayfoxm (byfox_predict.m) 10.1029/2019PA003576 Parameters: prior_mean=10.1735, prior_std=10, species=bulloides, bayes=unspecified; For d18osw, values are specified to change through time, and are calculated using the getvardelo.m program from Jess Tierney, based on the modern value of d18osw (0.34155) for the archive location			temperature	degC	abs	T	sea@surface	annual	annual	positive	776	141157	97.5	0.534569	Temp12k	JET, DSK	ages based on median of Bacon ensemble	http://lipdverse.org/globalHolocene/0_54_0/GIK17049_6.Jung.1996.html
HU73_031_7.Keigwin.1995	HU73_031_7	Atlantic Ocean>North Atlantic Ocean	42.9783	-55.2483	-4055	10.1029/95PA02643		10.1594/PANGAEA.51942		MarineSediment	isotope	d18O	pachyderma	Bayfoxm (byfox_predict.m) 10.1029/2019PA003576 Parameters: prior_mean=11.0055, prior_std=10, species=pachy, bayes=unspecified; For d18osw, values are specified to change through time, and are calculated using the getvardelo.m program from Jess Tierney, based on the modern value of d18osw (-0.97001) for the archive location			temperature	degC	abs	T	sea@surface	annual	annual	positive	770	20410	220	0.356189	Temp12k	JET, DSK	age gap 5.4 - 1.1 ka; five ages within Holocene; retain	http://lipdverse.org/globalHolocene/0_54_0/HU73_031_7.Keigwin.1995.html
HU73_031_7.Keigwin.1995	HU73_031_7	Atlantic Ocean>North Atlantic Ocean	42.9783	-55.2483	-4055	10.1029/95PA02643		10.1594/PANGAEA.51942		MarineSediment	isotope	d18O	ruber	Bayfoxm (byfox_predict.m) 10.1029/2019PA003576 Parameters: prior_mean=19.6807, prior_std=10, species=ruber, bayes=unspecified; For d18osw, values are specified to change through time, and are calculated using the getvardelo.m program from Jess Tierney, based on the modern value of d18osw (-0.97001) for the archive location			temperature	degC	abs	T	sea@surface	annual	annual	positive	770	12400	220	0.356189	Temp12k	JET, DSK	age gap 5.4 - 1.1 ka; five ages within Holocene; retain	http://lipdverse.org/globalHolocene/0_54_0/HU73_031_7.Keigwin.1995.html
MD98_2165.Levi.2007	MD98_2165	Indian Ocean	-9.65	118.4	-2100	10.1029/2006GC001514		this compilation		MarineSediment	Mg/Ca	Mg/Ca	ruber	Baymag (baymag_predict.m) github.com/jesstierney/BAYMAG Parameters: omega=1.1108, clean=0, species=ruber, pstd=10, varargin=unspecified; For salinity and pH, values are specified to change through time, and are calculated using the get_phsal program from Jess Tierney, based on modern values of salinity (34.1027) and pH (8.0755) for the archive location			temperature	degC	abs	T	sea@surface	annual	annual	positive	767	25827	209	0.712187	Temp12k	AdV, DSK, JET		http://lipdverse.org/globalHolocene/0_54_0/MD98_2165.Levi.2007.html
GeoB12615_4.Romahn.2014	GeoB12615_4	Indian Ocean	-7.1383	39.8408	-446	10.5194/cp-10-293-2014		10.1594/PANGAEA.829471		MarineSediment	isotope	d18O	ruber	Bayfoxm (byfox_predict.m) 10.1029/2019PA003576 Parameters: prior_mean=27.4629, prior_std=10, species=ruber, bayes=unspecified; For d18osw, values are specified to change through time, and are calculated using the getvardelo.m program from Jess Tierney, based on the modern value of d18osw (0.44357) for the archive location			temperature	degC	abs	T	sea@surface	annual	annual	positive	766	37604	96	0.890155	Temp12k	JET, DSK		http://lipdverse.org/globalHolocene/0_54_0/GeoB12615_4.Romahn.2014.html
GeoB12615_4.Romahn.2014	GeoB12615_4	Indian Ocean	-7.1383	39.8408	-446	10.5194/cp-10-293-2014		10.1594/PANGAEA.829471		MarineSediment	Mg/Ca	Mg/Ca	ruber	Baymag (baymag_predict.m) github.com/jesstierney/BAYMAG Parameters: omega=2.5346, salinity=35.1742, pH=8.0286, clean=0, species=ruber, pstd=10, varargin=0			temperature	degC	abs	T	sea@surface	annual	annual	positive	766	38790	192	0.890155	Temp12k	JET, DSK		http://lipdverse.org/globalHolocene/0_54_0/GeoB12615_4.Romahn.2014.html
GIK23258_2.Martrat.2003	GIK23258_2	Atlantic Ocean>North Atlantic Ocean>Norwegian Sea	74.9981	13.9685	-1768	10.1016/S0146-6380(03)00084-6		10.1594/PANGAEA.780465		MarineSediment	alkenone	alkenone	UK'37	Bayspline (UK_predict.m) 10.1002/2017PA003201 Parameters: pstd=10, bayes=unspecified			temperature	degC	abs	T	sea@surface	annual	annual	positive	760	14120	120	1.1474	Temp12k	JET, DSK		http://lipdverse.org/globalHolocene/0_54_0/GIK23258_2.Martrat.2003.html
HM03_133_25.Solignac.2008	HM03_133_25	Atlantic Ocean>North Atlantic Ocean	60.11	-6.07	1156	10.1139/E08-061		this compilation		MarineSediment	other microfossil	dinocyst	assemblage				temperature	degC	abs	T	sea@surface	winter	winter+	positive	757	10228	91	0.950269	Temp12k	SLJ, AdV		http://lipdverse.org/globalHolocene/0_54_0/HM03_133_25.Solignac.2008.html
HM03_133_25.Solignac.2008	HM03_133_25	Atlantic Ocean>North Atlantic Ocean	60.11	-6.07	1156	10.1139/E08-061		this compilation		MarineSediment	other microfossil	dinocyst	assemblage				temperature	degC	abs	T	sea@surface	Summer	summer+	positive	757	10228	91	0.950269	Temp12k	SLJ		http://lipdverse.org/globalHolocene/0_54_0/HM03_133_25.Solignac.2008.html
HM03_133_25.Solignac.2008	HM03_133_25	Atlantic Ocean>North Atlantic Ocean	60.11	-6.07	1156	10.1139/E08-061		this compilation		MarineSediment	other microfossil	dinocyst	assemblage				temperatureComposite	degC	anom	T	sea@surface	summer + winter	annual	positive	757	10228	91	0.950269	Temp12k	SLJ	this timeseries was composited programmatically, with the assumption that all values are measured at equivalent levels	http://lipdverse.org/globalHolocene/0_54_0/HM03_133_25.Solignac.2008.html
MD99-2227.deVernal.2013	MD99-2227	Atlantic Ocean>North Atlantic Ocean	58.2107	-48.373	-3460	10.1016/j.quascirev.2013.07.006	10.5194/cp-10-1605-2014	www.ncdc.noaa.gov/paleo/study/15444		MarineSediment	other microfossil	dinocyst	assemblage				temperature	degC	abs	T	sea@surface	summer + winter	annual	positive	753.39	11832	62.5	1.4295	Temp12k	AdV	SST winter missing from the lipd file	http://lipdverse.org/globalHolocene/0_54_0/MD99-2227.deVernal.2013.html
MD99-2227.deVernal.2013	MD99-2227	Atlantic Ocean>North Atlantic Ocean	58.2107	-48.373	-3460	10.1016/j.quascirev.2013.07.006	10.5194/cp-10-1605-2014	www.ncdc.noaa.gov/paleo/study/15444		MarineSediment	other microfossil	dinocyst	assemblage				temperature	degC	abs	T	sea@surface	Summer	summer+	positive	753.39	9847.5	64.7	1.17343	Temp12k	AdV	SST winter missing from the lipd file	http://lipdverse.org/globalHolocene/0_54_0/MD99-2227.deVernal.2013.html
MD01_2378.Xu.2008	MD01_2378	Indian Ocean	-13.0825	121.788	-1783	10.1016/j.epsl.2008.06.029		10.1594/PANGAEA.831198		MarineSediment	isotope	d18O	ruber	Bayfoxm (byfox_predict.m) 10.1029/2019PA003576 Parameters: prior_mean=28.3396, prior_std=10, species=ruber, bayes=unspecified; For d18osw, values are specified to change through time, and are calculated using the getvardelo.m program from Jess Tierney, based on the modern value of d18osw (0.34108) for the archive location			temperature	degC	abs	T	sea@surface	annual	annual	positive	730	23070	100	1.06477	Temp12k	JET, DSK		http://lipdverse.org/globalHolocene/0_54_0/MD01_2378.Xu.2008.html
MD01_2378.Xu.2008	MD01_2378	Indian Ocean	-13.0825	121.788	-1783	10.1016/j.epsl.2008.06.029		10.1594/PANGAEA.831198		MarineSediment	Mg/Ca	Mg/Ca	ruber	Baymag (baymag_predict.m) github.com/jesstierney/BAYMAG Parameters: omega=1.0547, salinity=34.4471, pH=8.0787, clean=1, species=ruber, pstd=10, varargin=0			temperature	degC	abs	T	sea@surface	annual	annual	positive	730	23070	100	1.06477	Temp12k	OC, DSK, JET		http://lipdverse.org/globalHolocene/0_54_0/MD01_2378.Xu.2008.html
SV04.Rigual-Hernndez.2017	SV04	Atlantic Ocean>North Atlantic Ocean>Norwegian Sea	74.957	13.899	-1839	10.1016/j.palaeo.2016.10.034	10.1029/2011GC003810	10.1594/PANGAEA.871901		MarineSediment	alkenone	alkenone	UK'37	Bayspline (UK_predict.m) 10.1002/2017PA003201 Parameters: pstd=10, bayes=unspecified			temperature	degC	abs	T	sea@surface	annual	annual	positive	726	10486	133.5	0.717213	Temp12k	LJ, DSK, JET	max gap 3.1 ka; 8 ages within Holocene	http://lipdverse.org/globalHolocene/0_54_0/SV04.Rigual-Hernndez.2017.html
GIK23258.Sarnthein.2003	GIK23258	Atlantic Ocean>North Atlantic Ocean>Norwegian Sea	75	14	-1768	10.1111/j.1502-3885.2003.tb01227.x	10.5194/cp-10-1605-2014	www.ncdc.noaa.gov/paleo/study/15444; 10.1594/PANGAEA.114683		MarineSediment	other microfossil	foraminifera					temperature	degC		T	sea@surface	winter	winter+	positive	698	13987	34	1.94656	temp12k			http://lipdverse.org/globalHolocene/0_54_0/GIK23258.Sarnthein.2003.html
GIK23258.Sarnthein.2003	GIK23258	Atlantic Ocean>North Atlantic Ocean>Norwegian Sea	75	14	-1768	10.1111/j.1502-3885.2003.tb01227.x	10.5194/cp-10-1605-2014	www.ncdc.noaa.gov/paleo/study/15444; 10.1594/PANGAEA.114683		MarineSediment	other microfossil	foraminifera					temperature	degC		T	sea@surface	summer	summer+	positive	698	13987	34	1.94656	temp12k			http://lipdverse.org/globalHolocene/0_54_0/GIK23258.Sarnthein.2003.html
GIK23258.Sarnthein.2003	GIK23258	Atlantic Ocean>North Atlantic Ocean>Norwegian Sea	75	14	-1768	10.1111/j.1502-3885.2003.tb01227.x	10.5194/cp-10-1605-2014	www.ncdc.noaa.gov/paleo/study/15444; 10.1594/PANGAEA.114683		MarineSediment	other microfossil	foraminifera					temperature	degC		T	sea@surface	annual	annual	positive	698	13987	34	1.94656	temp12k			http://lipdverse.org/globalHolocene/0_54_0/GIK23258.Sarnthein.2003.html
165_1002C.Herbert.2000	165_1002C	Atlantic Ocean>North Atlantic Ocean>Caribbean Sea	10.7061	-65.1694	-892.6	10.2973/odp.proc.sr.165.030.2000	10.2973/odp.proc.sr.165.017.2000	10.1594/PANGAEA.441587,10.1594/PANGAEA.803256		MarineSediment	alkenone	alkenone	UK37	BAY: SST calculated from Uk37 (TSid=RYfbsh7Nj6W) using the BAYSPLINE program UK_predict. Parameters: pstd=10, bayes=unspecified			temperature	degC	abs	T	sea@surface	annual	annual	positive	690	164970	450	0.884173	Temp12k	DSK, PMS, AdV	fails resolution but chronology is good and it is a rare record from low latitude	http://lipdverse.org/globalHolocene/0_54_0/165_1002C.Herbert.2000.html
MD95_2015.Marchal.2002	MD95_2015	Atlantic Ocean>North Atlantic Ocean	58.7623	-25.959	-2630	10.1016/S0277-3791(01)00105-6		10.1594/PANGAEA.438814		MarineSediment	alkenone	alkenone	UK'37	Bayspline (UK_predict.m) 10.1002/2017PA003201 Parameters: pstd=10, bayes=unspecified			temperature	degC	abs	T	sea@surface	8,9,10	winterOnly	positive	690	10980	90	1.069	Temp12k	RSV, AdV, DSK, JET		http://lipdverse.org/globalHolocene/0_54_0/MD95_2015.Marchal.2002.html
MD03_2611.Calvo.2007	MD03_2611	Indian Ocean	-36.73	136.55	-2420	10.1029/2007GL029937	10.1038/ngeo1431	www.ncdc.noaa.gov/paleo/study/6421		MarineSediment	isotope	d18O	bulloides	Bayfoxm (byfox_predict.m) 10.1029/2019PA003576 Parameters: prior_mean=16.4255, prior_std=10, species=bulloides, bayes=unspecified; For d18osw, values are specified to change through time, and are calculated using the getvardelo.m program from Jess Tierney, based on the modern value of d18osw (0.48788) for the archive location			temperature	degC	abs	T	sea@surface	annual	annual	positive	684	30601	321	1.41393	Temp12k	JET, DSK		http://lipdverse.org/globalHolocene/0_54_0/MD03_2611.Calvo.2007.html
MD03_2611.Calvo.2007	MD03_2611	Indian Ocean	-36.73	136.55	-2420	10.1029/2007GL029937	10.1038/ngeo1431	www.ncdc.noaa.gov/paleo/study/6421		MarineSediment	alkenone	alkenone	UK'37	Bayspline (UK_predict.m) 10.1002/2017PA003201 Parameters: pstd=10, bayes=unspecified			temperature	degC	abs	T	sea@surface	annual	annual	positive	684	30113	324.5	1.41393	Temp12k	JET, DSK		http://lipdverse.org/globalHolocene/0_54_0/MD03_2611.Calvo.2007.html
Olive-backedLake.Self.2015	Olive-backed Lake	Europe>Eastern Europe>Russian Federation	56.2012	158.858	693	10.1016/j.gloplacha.2015.06.012		this compilation		LakeSediment	chironomid	chironomid	assemblage	WA-PLS, Russian Far East calibration dataset	7	Modern temperature from Esso met station (55° 55′N, 158° 42′E, 479 m.a.s.l) /// Modern temperature from Esso met station (55° 55′N, 158° 42′E, 479 m.a.s.l)	temperature	degC	abs	T	air@surface	Summer	summerOnly	positive	683	5288	92	1.70285	Temp12k	MT		http://lipdverse.org/globalHolocene/0_54_0/Olive-backedLake.Self.2015.html
GIK23258_2.Martrat.2003	GIK23258_2	Atlantic Ocean>North Atlantic Ocean>Norwegian Sea	74.9981	13.9685	-1768	10.1016/S0146-6380(03)00084-6		10.1594/PANGAEA.780465		MarineSediment	isotope	d18O	pachyderma	Bayfoxm (byfox_predict.m) 10.1029/2019PA003576 Parameters: prior_mean=4.708, prior_std=10, species=pachy, bayes=unspecified; For d18osw, values are specified to change through time, and are calculated using the getvardelo.m program from Jess Tierney, based on the modern value of d18osw (0.29945) for the archive location			temperature	degC	abs	T	sea@surface	annual	annual	positive	670	13986	34	1.1474	Temp12k	JET, DSK		http://lipdverse.org/globalHolocene/0_54_0/GIK23258_2.Martrat.2003.html
31Lake.Eisner.1995	Lake 31	Atlantic Ocean>North Atlantic Ocean>Davis Strait	67.05	-50.47	115	10.1006/qres.1995.1006	10.1038/nature25464	this compilation	10.21233/V98S-4073	LakeSediment	pollen	pollen	assemblage	MAT			temperature	degC	abs	T	air@surface	warmest month	summer+	positive	667	5769	166	0.784006	Temp12k	TB		http://lipdverse.org/globalHolocene/0_54_0/31Lake.Eisner.1995.html
31Lake.Eisner.1995	Lake 31	Atlantic Ocean>North Atlantic Ocean>Davis Strait	67.05	-50.47	115	10.1006/qres.1995.1006	10.1038/nature25464	this compilation	10.21233/V98S-4073	LakeSediment	pollen	pollen	assemblage	MAT			temperature	degC	abs	T	air@surface	coldest month	winter+	positive	667	5769	166	0.784006	Temp12k	TB		http://lipdverse.org/globalHolocene/0_54_0/31Lake.Eisner.1995.html
31Lake.Eisner.1995	Lake 31	Atlantic Ocean>North Atlantic Ocean>Davis Strait	67.05	-50.47	115	10.1006/qres.1995.1006	10.1038/nature25464	this compilation	10.21233/V98S-4073	LakeSediment	pollen	pollen	assemblage	MAT			temperature	degC	abs	T	air@surface	annual	annual	positive	667	5769	166	0.784006	Temp12k	TB		http://lipdverse.org/globalHolocene/0_54_0/31Lake.Eisner.1995.html
KNR166_14_11JPC.Elmore.2015	KNR166_14_11JPC	Atlantic Ocean>North Atlantic Ocean	56.2333	-27.65	-2707	10.1016/j.margeo.2014.11.015		www.ncdc.noaa.gov/paleo/study/17536		MarineSediment	isotope	d18O	bulloides	Bayfoxm (byfox_predict.m) 10.1029/2019PA003576 Parameters: prior_mean=9.6667, prior_std=10, species=bulloides, bayes=unspecified; For d18osw, values are specified to change through time, and are calculated using the getvardelo.m program from Jess Tierney, based on the modern value of d18osw (0.32736) for the archive location			temperature	degC	abs	T	sea@surface	annual	annual	positive	665	13397	105	1.14689	Temp12k	RSV, AdV, DSK, JET		http://lipdverse.org/globalHolocene/0_54_0/KNR166_14_11JPC.Elmore.2015.html
KNR166_14_11JPC.Elmore.2015	KNR166_14_11JPC	Atlantic Ocean>North Atlantic Ocean	56.2333	-27.65	-2707	10.1016/j.margeo.2014.11.015		www.ncdc.noaa.gov/paleo/study/17536		MarineSediment	isotope	d18O	pachyderma	Bayfoxm (byfox_predict.m) 10.1029/2019PA003576 Parameters: prior_mean=9.6667, prior_std=10, species=pachy, bayes=unspecified; For d18osw, values are specified to change through time, and are calculated using the getvardelo.m program from Jess Tierney, based on the modern value of d18osw (0.32736) for the archive location			temperature	degC	abs	T	sea@surface	annual	annual	positive	665	13350	108.4	1.14689	Temp12k	JET, DSK		http://lipdverse.org/globalHolocene/0_54_0/KNR166_14_11JPC.Elmore.2015.html
M77_2_024_5.Salvatteci.2019	M77_2_024_5	Pacific Ocean>South Pacific Ocean	-11.0835	-78.0152	-210	10.1029/2018gl080634		10.1594/PANGAEA.897235		MarineSediment	alkenone	alkenone	UK'37	Bayspline (UK_predict.m) 10.1002/2017PA003201 Parameters: pstd=10, bayes=unspecified			temperature	degC	abs	T	sea@surface	annual	annual	positive	650.734	11333	72.49	0.561676	Temp12k	JET, DSK	age gap between 8.8 and 3.7 ka; six ages over Holocene; retain to improve SH coverage	http://lipdverse.org/globalHolocene/0_54_0/M77_2_024_5.Salvatteci.2019.html
KNR166_JPC26.Schmidt.2011	KNR166_JPC26	Atlantic Ocean>North Atlantic Ocean>Gulf Of Mexico	24.3267	-83.2524	-546	10.1029/2011PA002157	10.1016/j.epsl.2015.06.062	www.ncdc.noaa.gov/paleo/study/12257		MarineSediment	Mg/Ca	Mg/Ca	ruber	Baymag (baymag_predict.m) github.com/jesstierney/BAYMAG Parameters: omega=1.8688, salinity=36.0799, pH=8.0316, clean=1, species=ruber, pstd=10, varargin=0			temperature	degC	abs	T	sea@surface	annual	annual	positive	640	34490	20	1.49648	Temp12k	JET, DSK		http://lipdverse.org/globalHolocene/0_54_0/KNR166_JPC26.Schmidt.2011.html
Ennadai-2.Nichols.1975	Ennadai-2	North America>Canada>Nunavut	61.24	-100.95	325	Nichols, H. 1975. Palynological and paleoclimatic study of the late Quaternary displacements of the boreal forest-tundra ecotone in Keewatin and Mackenzie, N.W.T., Canada. Occasional Paper 15. Institute of Arctic and Alpine Research, University of Colorado, Boulder, Colorado, USA.	10.1038/nature25464	this compilation	10.21233/N3061G	LakeSediment	pollen	pollen	assemblage	MAT			temperature	degC	abs	T	air@surface	warmest month	summer+	positive	636.2	5392.4	31	1.47176	Temp12k	TB		http://lipdverse.org/globalHolocene/0_54_0/Ennadai-2.Nichols.1975.html
Ennadai-2.Nichols.1975	Ennadai-2	North America>Canada>Nunavut	61.24	-100.95	325	Nichols, H. 1975. Palynological and paleoclimatic study of the late Quaternary displacements of the boreal forest-tundra ecotone in Keewatin and Mackenzie, N.W.T., Canada. Occasional Paper 15. Institute of Arctic and Alpine Research, University of Colorado, Boulder, Colorado, USA.	10.1038/nature25464	this compilation	10.21233/N3061G	LakeSediment	pollen	pollen	assemblage	MAT			temperature	degC	abs	T	air@surface	coldest month	winter+	positive	636.2	5392.4	31	1.47176	Temp12k	TB		http://lipdverse.org/globalHolocene/0_54_0/Ennadai-2.Nichols.1975.html
Ennadai-2.Nichols.1975	Ennadai-2	North America>Canada>Nunavut	61.24	-100.95	325	Nichols, H. 1975. Palynological and paleoclimatic study of the late Quaternary displacements of the boreal forest-tundra ecotone in Keewatin and Mackenzie, N.W.T., Canada. Occasional Paper 15. Institute of Arctic and Alpine Research, University of Colorado, Boulder, Colorado, USA.	10.1038/nature25464	this compilation	10.21233/N3061G	LakeSediment	pollen	pollen	assemblage	MAT			temperature	degC	abs	T	air@surface	annual	annual	positive	636.2	5392.4	31	1.47176	Temp12k	TB		http://lipdverse.org/globalHolocene/0_54_0/Ennadai-2.Nichols.1975.html
Sharkey.Shuman.2016	Sharkey	North America>United States Of America>Minnesota	44.59	-93.41	308	10.1016/j.quascirev.2016.03.009	10.1046/j.1365-2745.2003.00812.x	this compilation	not in Neotoma	LakeSediment	pollen	pollen	assemblage	MAT			temperature	degC		T	air@surface	warmest month	summer+	positive	634	13038.3	31.1	0.791835	Temp12k			http://lipdverse.org/globalHolocene/0_54_0/Sharkey.Shuman.2016.html
Sharkey.Shuman.2016	Sharkey	North America>United States Of America>Minnesota	44.59	-93.41	308	10.1016/j.quascirev.2016.03.009	10.1046/j.1365-2745.2003.00812.x	this compilation	not in Neotoma	LakeSediment	pollen	pollen	assemblage	MAT			temperature	degC		T	air@surface	coldest month	winter+	positive	634	13038.3	31.1	0.791835	Temp12k			http://lipdverse.org/globalHolocene/0_54_0/Sharkey.Shuman.2016.html
Sharkey.Shuman.2016	Sharkey	North America>United States Of America>Minnesota	44.59	-93.41	308	10.1016/j.quascirev.2016.03.009	10.1046/j.1365-2745.2003.00812.x	this compilation	not in Neotoma	LakeSediment	pollen	pollen	assemblage	MAT			temperature	degC		T	air@surface	annual	annual	positive	634	13038.3	31.1	0.791835	Temp12k			http://lipdverse.org/globalHolocene/0_54_0/Sharkey.Shuman.2016.html
RC12-10.Poore.2003	RC12-10	Atlantic Ocean>North Atlantic Ocean>Gulf Of Mexico	23	-95.53	-3054	10.1029/2002PA000868		this compilation		MarineSediment	other microfossil	foraminifera	assemblage				temperature	degC	abs	T	sea@surface	winter	winterOnly	positive	614.285	13980.2	62.24	0.526976	Temp12k	LJ	digitized record. SST based on figure 3, bottom right panel	http://lipdverse.org/globalHolocene/0_54_0/RC12-10.Poore.2003.html
MiddenCluster9.Harbert.2018	Midden Cluster 9	North America>Mexico	31.6387	-115.555	782	10.5334/oq.46	this compilation	geochange.er.usgs.gov/midden/		Midden	biophysical	macrofossils	assemblage	Climate Reconstruction Analysis using Coexistence Likelihood Estimation			temperature	degC	abs	T	air@surface	annual	annual	positive	609	54400	190		Temp12k	AD	this time series was generated for the Temp12k database; multiple sites were aggregated into clusters based on spatial proximity using a hierarchical clustering approach (hclust, base R), with an upper limit of 200 km	http://lipdverse.org/globalHolocene/0_54_0/MiddenCluster9.Harbert.2018.html
H214.Samson.2005	H214	Pacific Ocean>South Pacific Ocean	-36.9225	177.439	-2045	10.1029/2004PA001088		www.ncdc.noaa.gov/paleo/study/2647		MarineSediment	other microfossil	foraminifera	assemblage				temperatureComposite	degC	abs	T	sea@surface	winter + summer	annual	positive	590	16210	670	0.788782	Temp12k	OC, SLJ	fails resolution; accepted to improve SH coverage ; this timeseries was composited programmatically, with the assumption that all values are measured at equivalent levels	http://lipdverse.org/globalHolocene/0_54_0/H214.Samson.2005.html
MR003-K03-PC01.Harada.2004	MR003-K03-PC01	Pacific Ocean>North Pacific Ocean	46.32	152.53	-2793	10.1029/2004GC000740		www.ncdc.noaa.gov/paleo/study/8458		MarineSediment	alkenone	alkenone	UK'37	Bayspline (UK_predict.m) 10.1002/2017PA003201 Parameters: pstd=10, bayes=unspecified			temperature	degC	abs	T	sea@surface	6,7,8	summerOnly	positive	583.544	17333.7	50	3.47222	Temp12k	AdV, LJ, JET		http://lipdverse.org/globalHolocene/0_54_0/MR003-K03-PC01.Harada.2004.html
MD95_2011.Risebrobakken.2003	MD95_2011	Atlantic; Norwegian Sea	66.9697	7.6393	-1048	10.1029/2002PA000764	10.1016/S0277-3791(01)00096-8	10.1594/PANGAEA.510782,10.1594/PANGAEA.112379,10.1594/PANGAEA.438810,10.1594/PANGAEA.510781,10.1594/PANGAEA.56695,10.1594/PANGAEA.820583,10.1594/PANGAEA.260588		MarineSediment	other microfossil	radiolaria	assemblage	temperature transfer function developed by Cortese et al. [2002]			temperature	degC	abs	T	sea@surface	Summer	summerOnly	positive	581	11155	81	1.32225	Temp12k	RSV, OC	fails age control, barely; accepted because of large number of ages	http://lipdverse.org/globalHolocene/0_54_0/MD95_2011.Risebrobakken.2003.html
MD95_2011.Risebrobakken.2003	MD95_2011	Atlantic; Norwegian Sea	66.9697	7.6393	-1048	10.1029/2002PA000764	10.1016/S0277-3791(01)00096-8	10.1594/PANGAEA.510782,10.1594/PANGAEA.112379,10.1594/PANGAEA.438810,10.1594/PANGAEA.510781,10.1594/PANGAEA.56695,10.1594/PANGAEA.820583,10.1594/PANGAEA.260588		MarineSediment	isotope	d18O	pachyderma	Bayfoxm (byfox_predict.m) 10.1029/2019PA003576 Parameters: prior_mean=8.5919, prior_std=10, species=pachy, bayes=unspecified; For d18osw, values are specified to change through time, and are calculated using the getvardelo.m program from Jess Tierney, based on the modern value of d18osw (0.24619) for the archive location			temperature	degC	abs	T	sea@surface	annual	annual	positive	567	11155	81	1.32225	Temp12k	JET, DSK		http://lipdverse.org/globalHolocene/0_54_0/MD95_2011.Risebrobakken.2003.html
MD95_2011.Risebrobakken.2003	MD95_2011	Atlantic; Norwegian Sea	66.9697	7.6393	-1048	10.1029/2002PA000764	10.1016/S0277-3791(01)00096-8	10.1594/PANGAEA.510782,10.1594/PANGAEA.112379,10.1594/PANGAEA.438810,10.1594/PANGAEA.510781,10.1594/PANGAEA.56695,10.1594/PANGAEA.820583,10.1594/PANGAEA.260588		MarineSediment	other microfossil	foraminifera	assemblage	Transfert function		Maximum Likelihood technique (ter Braak and van Dam, 1989)	temperature	degC	abs	T	sea@surface	Summer (6,7,8)	summerOnly	positive	567	11155	13	1.22121	Temp12k	AdV, OC	fails age control, barely; accepted because of large number of ages	http://lipdverse.org/globalHolocene/0_54_0/MD95_2011.Risebrobakken.2003.html
VM12_107.Schmidt.2012	VM12_107	Atlantic Ocean>North Atlantic Ocean>Caribbean Sea	11.33	-66.63	-1079	10.1073/pnas.1207806109	10.1002/2015PA002832	www.ncdc.noaa.gov/paleo/study/13609		MarineSediment	isotope	d18O	ruber	Bayfoxm (byfox_predict.m) 10.1029/2019PA003576 Parameters: prior_mean=26.9786, prior_std=10, species=ruber, bayes=unspecified; For d18osw, values are specified to change through time, and are calculated using the getvardelo.m program from Jess Tierney, based on the modern value of d18osw (0.75609) for the archive location			temperature	degC	abs	T	sea@surface	annual	annual	positive	566	49414	184	0.524751	Temp12k	JET, DSK	ages based on median of bacon enseble; age gap 7.9 - 1.1 ka; 6 ages within Holocene; retain to improve tropical coverage	http://lipdverse.org/globalHolocene/0_54_0/VM12_107.Schmidt.2012.html
VM12_107.Schmidt.2012	VM12_107	Atlantic Ocean>North Atlantic Ocean>Caribbean Sea	11.33	-66.63	-1079	10.1073/pnas.1207806109	10.1002/2015PA002832	www.ncdc.noaa.gov/paleo/study/13609		MarineSediment	Mg/Ca	Mg/Ca	ruber	Baymag (baymag_predict.m) github.com/jesstierney/BAYMAG Parameters: omega=1.8626, salinity=36.3323, pH=8.0437, clean=1, species=ruber, pstd=10, varargin=0			temperature	degC	abs	T	sea@surface	annual	annual	positive	566	46396	204	0.524751	Temp12k	JET, DSK	ages based on median of bacon enseble; age gap 7.9 - 1.1 ka; 6 ages within Holocene; retain to improve tropical coverage	http://lipdverse.org/globalHolocene/0_54_0/VM12_107.Schmidt.2012.html
MD99_2251.Farmer.2008	MD99_2251	Atlantic Ocean>North Atlantic Ocean	57.4478	-27.9078	-2620	10.1029/2008GC002199	10.1126/science.1127213	this compilation		MarineSediment	Mg/Ca	Mg/Ca	bulloides	Baymag (baymag_predict.m) github.com/jesstierney/BAYMAG Parameters: omega=1.4951, salinity=35.0485, pH=8.1357, clean=0, species=bulloides, pstd=10, varargin=0			temperature	degC	abs	T	sea@surface	annual	annual	positive	560	11990	70	2.01225	Temp12k	JET, DSK		http://lipdverse.org/globalHolocene/0_54_0/MD99_2251.Farmer.2008.html
ODP162_984.Came.2007	ODP162_984	Atlantic Ocean>North Atlantic Ocean	61.4253	-24.0824	-1648	10.1130/G23455A.1	10.1038/ngeo227	www.ncdc.noaa.gov/paleo/study/5593		MarineSediment	Mg/Ca	Mg/Ca	pachyderma_d	Baymag (baymag_predict.m) github.com/jesstierney/BAYMAG Parameters: omega=1.7627, salinity=35.1373, pH=8.1036, clean=1, species=incompta, pstd=10, varargin=0			temperature	degC	abs	T	sea@surface	annual	annual	positive	553.8	10422.9	80.6	1.03252	Temp12k	AdV, DSK, JET		http://lipdverse.org/globalHolocene/0_54_0/ODP162_984.Came.2007.html
MD95_2011.Risebrobakken.2003	MD95_2011	Atlantic; Norwegian Sea	66.9697	7.6393	-1048	10.1029/2002PA000764	10.1016/S0277-3791(01)00096-8	10.1594/PANGAEA.510782,10.1594/PANGAEA.112379,10.1594/PANGAEA.438810,10.1594/PANGAEA.510781,10.1594/PANGAEA.56695,10.1594/PANGAEA.820583,10.1594/PANGAEA.260588		MarineSediment	alkenone	alkenone	UK37	Prahl and Wakeham (1987)		calculated after Prahl and Wakeham (1987)	temperature	degC	abs	T	sea@surface	annual	annual	positive	536	13166	60	1.75439	Temp12k	DSK, OC	fails age control, barely; accepted because of large number of ages; no underlying data available; no Bayesian recalibration	http://lipdverse.org/globalHolocene/0_54_0/MD95_2011.Risebrobakken.2003.html
HAP0212.vanderBilt.2016	HAP0212	Atlantic Ocean>North Atlantic Ocean>Svalbard And Jan Mayen	79.26	11.52	12	10.1016/j.quascirev.2016.10.006		10.1594/PANGAEA.868936		LakeSediment	alkenone	alkenone	UK37	Calculated from UK37 (D'Andrea et al., 2016) (URI: 10.1016/j.gca.2015.10.031) * COMMENT: Calculated using the Group I calibration slope presented by D'Andrea et al. (2016). As we could not calibrate UK37 values to in-situ temperature observations for this study (no overlap with instrumental period) - we present the relative values generating by this algorithm.	Alkenones likely produced during the spring bloom, shortly after the lake becomes ice free	METHOD: Calculated from UK37 (D'Andrea et al., 2016) (URI: 10.1016/j.gca.2015.10.031) * COMMENT: Calculated using the Group I calibration slope presented by D'Andrea et al. (2016). As we could not calibrate UK37 values to in-situ temperature observations for this study (no overlap with instrumental period) - we present the relative values generating by this algorithm.	temperature	degC	anom	T	lake@surface	6,7,8	summerOnly	positive	533.7	11117.3	108	2.07869	Temp12k	EKT	temp anomaly calculated relative to mean of entire core; depth of PSV chronology data control points estimated from Fig. 5 of van der Bilt et al., 2015 http://dx.doi.org/10.1016/j.quascirev.2015.09.003, because not provided in any tables.	http://lipdverse.org/globalHolocene/0_54_0/HAP0212.vanderBilt.2016.html
GEOFAR_KF16_MgCa.Repschlager.2016	GEOFAR_KF22	Atlantic Ocean>North Atlantic Ocean	37.999	-31.1283	-3050	10.1029/2012PA002281	10.5194/cp-13-333-2017	10.1594/PANGAEA.824858;10.1594/PANGAEA.868105		MarineSediment	Mg/Ca	Mg/Ca	ruber white	BAY: SST calculated from Mg/Ca (TSid=LPD736982dd) using the BAYMAG program baymag_predict. Parameters: omega=1.3246, clean=1, species=ruber, pstd=10, varargin=unspecified; For salinity and pH, values are specified to change through time, and are calculated using the get_phsal program from Jess Tierney, based on modern values of salinity (36.276) and pH (8.102) for the archive location and using t…			temperature	degC	abs	T	sea@surface	annual	annual	positive	524	11258	78	0.745295	Temp12k	SLJ, AdV		http://lipdverse.org/globalHolocene/0_54_0/GEOFAR_KF16_MgCa.Repschlager.2016.html
LacLeonard.Labelle.1984	Lac Leonard	North America>Canada>Quebec	49.21	-65.81	17	10.7202/032567ar	10.1038/nature25464	this compilation	10.21233/N3CM92	LakeSediment	pollen	pollen	assemblage	MAT			temperature	degC	abs	T	air@surface	warmest month	summer+	positive	523	9791	292	0.539491	Temp12k	TB		http://lipdverse.org/globalHolocene/0_54_0/LacLeonard.Labelle.1984.html
LacLeonard.Labelle.1984	Lac Leonard	North America>Canada>Quebec	49.21	-65.81	17	10.7202/032567ar	10.1038/nature25464	this compilation	10.21233/N3CM92	LakeSediment	pollen	pollen	assemblage	MAT			temperature	degC	abs	T	air@surface	coldest month	winter+	positive	523	9791	292	0.539491	Temp12k	TB		http://lipdverse.org/globalHolocene/0_54_0/LacLeonard.Labelle.1984.html
LacLeonard.Labelle.1984	Lac Leonard	North America>Canada>Quebec	49.21	-65.81	17	10.7202/032567ar	10.1038/nature25464	this compilation	10.21233/N3CM92	LakeSediment	pollen	pollen	assemblage	MAT			temperature	degC	abs	T	air@surface	annual	annual	positive	523	9791	292	0.539491	Temp12k	TB		http://lipdverse.org/globalHolocene/0_54_0/LacLeonard.Labelle.1984.html
GeoB5844_2.Arz.2003	GeoB5844_2	Indian Ocean>Red Sea	27.714	34.6817	-963	10.1029/2002PA000864		10.1594/PANGAEA.736623		MarineSediment	isotope	d18O	ruber	Bayfoxm (byfox_predict.m) 10.1029/2019PA003576 Parameters: prior_mean=25.3271, prior_std=10, species=ruber, bayes=unspecified; For d18osw, values are specified to change through time, and are calculated using the getvardelo.m program from Jess Tierney, based on the modern value of d18osw (1.6845) for the archive location			temperature	degC	abs	T	sea@surface	annual	annual	positive	516	9948	301.8	0.609544	Temp12k	JET, DSK		http://lipdverse.org/globalHolocene/0_54_0/GeoB5844_2.Arz.2003.html
KNR159_JPC26.Antonarakou.2015	KNR159_JPC26	Atlantic Ocean>North Atlantic Ocean>Gulf Of Mexico	26.374	-92.027	-1995	10.1016/j.gca.2015.08.003	10.2110/palo.2012.p12-060r	this compilation		MarineSediment	isotope	d18O	ruber_lato	Bayfoxm (byfox_predict.m) 10.1029/2019PA003576 Parameters: prior_mean=26.6186, prior_std=10, species=ruber, bayes=unspecified; For d18osw, values are specified to change through time, and are calculated using the getvardelo.m program from Jess Tierney, based on the modern value of d18osw (0.73797) for the archive location			temperature	degC	abs	T	sea@surface	annual	annual	positive	510	21130	350	0.435161	Temp12k	JET, DSK	youngest age = 5.7 ka; youngest sample = 0.5 ka; 5 ages within Holocene; retain to exapnd coverage south of 30 N	http://lipdverse.org/globalHolocene/0_54_0/KNR159_JPC26.Antonarakou.2015.html
KNR159_JPC26.Antonarakou.2015	KNR159_JPC26	Atlantic Ocean>North Atlantic Ocean>Gulf Of Mexico	26.374	-92.027	-1995	10.1016/j.gca.2015.08.003	10.2110/palo.2012.p12-060r	this compilation		MarineSediment	isotope	d18O	ruber_stricto	Bayfoxm (byfox_predict.m) 10.1029/2019PA003576 Parameters: prior_mean=26.6186, prior_std=10, species=ruber, bayes=unspecified; For d18osw, values are specified to change through time, and are calculated using the getvardelo.m program from Jess Tierney, based on the modern value of d18osw (0.73797) for the archive location			temperature	degC	abs	T	sea@surface	annual	annual	positive	510	21130	350	0.435161	Temp12k	JET, DSK	youngest age = 5.7 ka; youngest sample = 0.5 ka; 5 ages within Holocene; retain to exapnd coverage south of 30 N	http://lipdverse.org/globalHolocene/0_54_0/KNR159_JPC26.Antonarakou.2015.html
KNR159_JPC26.Antonarakou.2015	KNR159_JPC26	Atlantic Ocean>North Atlantic Ocean>Gulf Of Mexico	26.374	-92.027	-1995	10.1016/j.gca.2015.08.003	10.2110/palo.2012.p12-060r	this compilation		MarineSediment	Mg/Ca	Mg/Ca	ruber_lato	Baymag (baymag_predict.m) github.com/jesstierney/BAYMAG Parameters: omega=1.6163, salinity=35.1075, pH=8.0316, clean=0, species=ruber, pstd=10, varargin=0			temperature	degC	abs	T	sea@surface	4 5 6 7 8 9 10 11 12	annual	positive	510	21130	350	0.435161	Temp12k	JET, DSK	youngest age = 5.7 ka; youngest sample = 0.5 ka; 5 ages within Holocene; retain to exapnd coverage south of 30 N	http://lipdverse.org/globalHolocene/0_54_0/KNR159_JPC26.Antonarakou.2015.html
KNR159_JPC26.Antonarakou.2015	KNR159_JPC26	Atlantic Ocean>North Atlantic Ocean>Gulf Of Mexico	26.374	-92.027	-1995	10.1016/j.gca.2015.08.003	10.2110/palo.2012.p12-060r	this compilation		MarineSediment	Mg/Ca	Mg/Ca	ruber_stricto	Baymag (baymag_predict.m) github.com/jesstierney/BAYMAG Parameters: omega=1.6163, salinity=35.1075, pH=8.0316, clean=0, species=ruber, pstd=10, varargin=0			temperature	degC	abs	T	sea@surface	4 5 6 7 8 9 10 11 12	annual	positive	510	21130	350	0.435161	Temp12k	JET, DSK	youngest age = 5.7 ka; youngest sample = 0.5 ka; 5 ages within Holocene; retain to exapnd coverage south of 30 N	http://lipdverse.org/globalHolocene/0_54_0/KNR159_JPC26.Antonarakou.2015.html
MD95_2011.Risebrobakken.2003	MD95_2011	Atlantic; Norwegian Sea	66.9697	7.6393	-1048	10.1029/2002PA000764	10.1016/S0277-3791(01)00096-8	10.1594/PANGAEA.510782,10.1594/PANGAEA.112379,10.1594/PANGAEA.438810,10.1594/PANGAEA.510781,10.1594/PANGAEA.56695,10.1594/PANGAEA.820583,10.1594/PANGAEA.260588		MarineSediment	isotope	d18O	pachyderma_d	Bayfoxm (byfox_predict.m) 10.1029/2019PA003576 Parameters: prior_mean=9.2716, prior_std=10, species=incompta, bayes=unspecified; For d18osw, values are specified to change through time, and are calculated using the getvardelo.m program from Jess Tierney, based on the modern value of d18osw (0.24619) for the archive location			temperature	degC	abs	T	sea@surface	annual	annual	positive	510	8490	81	1.32225	Temp12k	JET, DSK		http://lipdverse.org/globalHolocene/0_54_0/MD95_2011.Risebrobakken.2003.html
SouthIsland.Williams.2005	South Island	Australia/New Zealand>New Zealand	-42	172	990	10.1016/j.epsl.2004.10.024		www.ncdc.noaa.gov/paleo/study/9792		Speleothem	isotope	d18O	calcite			ice vol corrected d18O	d180_corrc	permil		T	sea@surface	annual	annual	positive	508.015	29876	24.6	1.74034	Temp12k	DSK, KR	author's say, "Delta 18O values are interpreted as having a first order positive relationship to temperature, but also to be influenced by precipitation in a complex manner."	http://lipdverse.org/globalHolocene/0_54_0/SouthIsland.Williams.2005.html
Windy.Chase.2008	Windy Lake	North America>Canada>British Columbia	49.8133	-117.877	1814	10.1016/j.palaeo.2007.10.020	10.1890/12-1742.1	this compilation		LakeSediment	chironomid	chironomid	assemblage	7 inference models and a composite (see Chase et al. 2008)	7	53 lakes from Brithis Columbia (Rosenberg et al 2004)	temperature	degC	abs	T	air@surface	Summer	summerOnly	positive	507	13048	171.5	0.609066	Temp12k	MTO, IRW		http://lipdverse.org/globalHolocene/0_54_0/Windy.Chase.2008.html
117_723A.Godad.2011	117_723A	Indian Ocean>Arabian Sea	18.0518	57.609	-806	10.1016/j.marmicro.2010.09.006	10.1016/S0031-0182(03)00629-1	10.1594/PANGAEA.775098,10.1594/PANGAEA.695217		MarineSediment	other microfossil	foraminifera	assemblage			Calculated based on 10.1029/2004PA001078	temperature	degC	abs	T	sea@surface	5	summerOnly	positive	500	22260	325	1.21739	Temp12k	PMS	there is also an August SST	http://lipdverse.org/globalHolocene/0_54_0/117_723A.Godad.2011.html
Pella.Lim.2016	Pella	Africa>Southern Africa>South Africa	-29.0011	19.135	490	10.1016/j.palaeo.2016.03.001		this compilation	not in Neotoma	Midden	pollen	pollen	assemblage	PDF		Provided in degC, but uncalibrated	temperature	degC	anom	T	air@surface	annual	annual	positive	500	12000	100	0.869565	Temp12k	BMC, MCH	interploated 1000-year values; low resolution, but accepted by virue of SH location	http://lipdverse.org/globalHolocene/0_54_0/Pella.Lim.2016.html
RiviereFeuilles2.Larouche.1981	Riviere Feuilles 2	North America>Canada>Quebec	58.22	-71.95	225	Richard, P.J.H. 1981. Paleophytogeographie postglaciaire en Ungava par l'analyse pollinique. Collection Paleo-Quebec, no. 13, 154 pages.	10.1038/nature25464	this compilation	10.21233/N3FD2Z	LakeSediment	pollen	pollen	assemblage	MAT			temperature	degC	abs	T	air@surface	warmest month	summer+	positive	493	5615	237.5	1.36665	Temp12k	TB		http://lipdverse.org/globalHolocene/0_54_0/RiviereFeuilles2.Larouche.1981.html
RiviereFeuilles2.Larouche.1981	Riviere Feuilles 2	North America>Canada>Quebec	58.22	-71.95	225	Richard, P.J.H. 1981. Paleophytogeographie postglaciaire en Ungava par l'analyse pollinique. Collection Paleo-Quebec, no. 13, 154 pages.	10.1038/nature25464	this compilation	10.21233/N3FD2Z	LakeSediment	pollen	pollen	assemblage	MAT			temperature	degC	abs	T	air@surface	coldest month	winter+	positive	493	5615	237.5	1.36665	Temp12k	TB		http://lipdverse.org/globalHolocene/0_54_0/RiviereFeuilles2.Larouche.1981.html
RiviereFeuilles2.Larouche.1981	Riviere Feuilles 2	North America>Canada>Quebec	58.22	-71.95	225	Richard, P.J.H. 1981. Paleophytogeographie postglaciaire en Ungava par l'analyse pollinique. Collection Paleo-Quebec, no. 13, 154 pages.	10.1038/nature25464	this compilation	10.21233/N3FD2Z	LakeSediment	pollen	pollen	assemblage	MAT			temperature	degC	abs	T	air@surface	annual	annual	positive	493	5615	237.5	1.36665	Temp12k	TB		http://lipdverse.org/globalHolocene/0_54_0/RiviereFeuilles2.Larouche.1981.html
ME0005A_43JC.Benway.2006	ME0005A_43JC	Pacific Ocean>North Pacific Ocean	7.8558	-83.6083	-1368	10.1029/2005PA001208	10.1029/2009PA001781	www.ncdc.noaa.gov/paleo/study/5943 www.ncdc.noaa.gov/paleo/study/12195		MarineSediment	Mg/Ca	Mg/Ca	ruber	Baymag (baymag_predict.m) github.com/jesstierney/BAYMAG Parameters: omega=0.95191, salinity=32.0502, pH=7.9736, clean=0, species=ruber, pstd=10, varargin=0			temperature	degC	abs	T	sea@surface	annual	annual	positive	492	28290	195	0.260688	Temp12k	JET, DSK	sample resolution is low (beween 400 and 500 yr); chronology is weak; retain to improve tropical coverage	http://lipdverse.org/globalHolocene/0_54_0/ME0005A_43JC.Benway.2006.html
Hjort.Schmidt.2011	Hjort	North America>Greenland	76.433	-18.767	114	10.1111/j.1502-3885.2010.00173.x	10.5194/cp-10-1605-2014	www.ncdc.noaa.gov/paleo/study/15444		LakeSediment	chironomid	chironomid	assemblage	CCA	7	This dataset does not report reconstructed temperatures, it is a qualitative unitless variable .	CCA1	unitless		T	air@surface	Summer	summerOnly	positive	488	9773	254	1.18471	Temp12k	MTO, YLA		http://lipdverse.org/globalHolocene/0_54_0/Hjort.Schmidt.2011.html
Hjort.Schmidt.2011	Hjort	North America>Greenland	76.433	-18.767	114	10.1111/j.1502-3885.2010.00173.x	10.5194/cp-10-1605-2014	www.ncdc.noaa.gov/paleo/study/15444		LakeSediment	biophysical	particle size				"Holocene temperature development, with an early to mid Holocene thermal maximum, is best reflected in the grain-size composition."	D50	mcm		T	air@surface	Summer	summerOnly	positive	488	9773	254	1.18471	Temp12k	DSK		http://lipdverse.org/globalHolocene/0_54_0/Hjort.Schmidt.2011.html
SudobleLake.Elovicheva.1985	Sudoble Lake	Europe>Eastern Europe>Belarus	54.03	28.1	165	Elovicheva, Ya.K., and I.I. Bogdel. 1985. Novye razrezy golosena Belarusi [New Holocene sections of Byelorussia]. Pages 141-169 in Geologicheskoe stroenie osadochnoi tolshchi Belorussii [Geological composition of sedimentary sequence of Byelorussia]. Nauka i Tekhnika, Minsk, Byelorussia.	10.1038/nature25464	this compilation	10.21233/wwj8-s239	LakeSediment	pollen	pollen	assemblage	MAT			temperature	degC	abs	T	air@surface	coldest month	winter+	positive	487.75	10837.3	266.93	0.694912	Temp12k	BSAD		http://lipdverse.org/globalHolocene/0_54_0/SudobleLake.Elovicheva.1985.html
SudobleLake.Elovicheva.1985	Sudoble Lake	Europe>Eastern Europe>Belarus	54.03	28.1	165	Elovicheva, Ya.K., and I.I. Bogdel. 1985. Novye razrezy golosena Belarusi [New Holocene sections of Byelorussia]. Pages 141-169 in Geologicheskoe stroenie osadochnoi tolshchi Belorussii [Geological composition of sedimentary sequence of Byelorussia]. Nauka i Tekhnika, Minsk, Byelorussia.	10.1038/nature25464	this compilation	10.21233/wwj8-s239	LakeSediment	pollen	pollen	assemblage	MAT			temperatureComposite	degC	abs	T	air@surface	warmest + coldest months	annual	positive	487.75	10837.3	266.93	0.694912	Temp12k	BSAD		http://lipdverse.org/globalHolocene/0_54_0/SudobleLake.Elovicheva.1985.html
SudobleLake.Elovicheva.1985	Sudoble Lake	Europe>Eastern Europe>Belarus	54.03	28.1	165	Elovicheva, Ya.K., and I.I. Bogdel. 1985. Novye razrezy golosena Belarusi [New Holocene sections of Byelorussia]. Pages 141-169 in Geologicheskoe stroenie osadochnoi tolshchi Belorussii [Geological composition of sedimentary sequence of Byelorussia]. Nauka i Tekhnika, Minsk, Byelorussia.	10.1038/nature25464	this compilation	10.21233/wwj8-s239	LakeSediment	pollen	pollen	assemblage	MAT			temperature	degC	abs	T	air@surface	warmest month	summer+	positive	487.75	10837.3	266.93	0.694912	Temp12k	BSAD		http://lipdverse.org/globalHolocene/0_54_0/SudobleLake.Elovicheva.1985.html
Karujarv.EPD	Karujarv	Europe>Northern Europe>Estonia	58.38	22.2	32	noPubOnRecord	10.1038/nature25464	this compilation	10.21233/M5QY-SH73	LakeSediment	pollen	pollen	assemblage	MAT			temperature	degC	abs	T	air@surface	coldest month	winter+	positive	484.76	8373.49	96.19	1.26763	Temp12k	BSAD		http://lipdverse.org/globalHolocene/0_54_0/Karujarv.EPD.html
Karujarv.EPD	Karujarv	Europe>Northern Europe>Estonia	58.38	22.2	32	noPubOnRecord	10.1038/nature25464	this compilation	10.21233/M5QY-SH73	LakeSediment	pollen	pollen	assemblage	MAT			temperatureComposite	degC	abs	T	air@surface	warmest + coldest months	annual	positive	484.76	8373.49	96.19	1.26763	Temp12k	BSAD		http://lipdverse.org/globalHolocene/0_54_0/Karujarv.EPD.html
Karujarv.EPD	Karujarv	Europe>Northern Europe>Estonia	58.38	22.2	32	noPubOnRecord	10.1038/nature25464	this compilation	10.21233/M5QY-SH73	LakeSediment	pollen	pollen	assemblage	MAT			temperature	degC	abs	T	air@surface	warmest month	summer+	positive	484.76	8373.49	96.19	1.26763	Temp12k	BSAD		http://lipdverse.org/globalHolocene/0_54_0/Karujarv.EPD.html
HurlegLake.Zhao.2013	Hurleg lake	Asia>Eastern Asia>China	37.28	96.91	2817	10.1016/j.yqres.2013.05.001	10.1007/s10933-010-9469-6	this compilation		LakeSediment	alkenone	alkenone	UK'37				temperature	degC		T	air@surface	Summer	summerOnly	positive	481	8661	42	1.46699	Temp12k	ET		http://lipdverse.org/globalHolocene/0_54_0/HurlegLake.Zhao.2013.html
Tarnowiec.Harmata.1987	Tarnowiec	Europe>Eastern Europe>Poland	49.7	21.62	220	Harmata, K. 1987. Late-Glacial and Holocene history of vegetation at Roztoki and Tarnowiec near Jaslo (Jaslo-Sanok Depression). Acta Palaeobotanica, 27(1):43-65.	10.1038/nature25464	this compilation	10.21233/B3AV-3W75	Peat	pollen	pollen	assemblage	MAT			temperature	degC	abs	T	air@surface	coldest month	winter+	positive	475.16	10713.9	226.07	0.694153	Temp12k	BSAD		http://lipdverse.org/globalHolocene/0_54_0/Tarnowiec.Harmata.1987.html
Tarnowiec.Harmata.1987	Tarnowiec	Europe>Eastern Europe>Poland	49.7	21.62	220	Harmata, K. 1987. Late-Glacial and Holocene history of vegetation at Roztoki and Tarnowiec near Jaslo (Jaslo-Sanok Depression). Acta Palaeobotanica, 27(1):43-65.	10.1038/nature25464	this compilation	10.21233/B3AV-3W75	Peat	pollen	pollen	assemblage	MAT			temperatureComposite	degC	abs	T	air@surface	warmest + coldest months	annual	positive	475.16	10713.9	226.07	0.694153	Temp12k	BSAD		http://lipdverse.org/globalHolocene/0_54_0/Tarnowiec.Harmata.1987.html
Tarnowiec.Harmata.1987	Tarnowiec	Europe>Eastern Europe>Poland	49.7	21.62	220	Harmata, K. 1987. Late-Glacial and Holocene history of vegetation at Roztoki and Tarnowiec near Jaslo (Jaslo-Sanok Depression). Acta Palaeobotanica, 27(1):43-65.	10.1038/nature25464	this compilation	10.21233/B3AV-3W75	Peat	pollen	pollen	assemblage	MAT			temperature	degC	abs	T	air@surface	warmest month	summer+	positive	475.16	10713.9	226.07	0.694153	Temp12k	BSAD		http://lipdverse.org/globalHolocene/0_54_0/Tarnowiec.Harmata.1987.html
PechoraLake.Andren.2015	Pechora Lake	Europe>Eastern Europe>Russian Federation	59.2933	163.13	45	10.1016/j.gloplacha.2015.02.013		this compilation		LakeSediment	chironomid	chironomid	assemblage	WAPLS	7	Modern temperature from Esso met station (55° 55′N, 158° 42′E, 479 m.a.s.l)	temperature	degC	abs	T	air@surface	Summer	summerOnly	positive	474	10034	152.5	0.732218	Temp12k	MTO, AES	largest age control gap is 3515 uncal yrs, accepted with relaxing criteria: few records are available from the region	http://lipdverse.org/globalHolocene/0_54_0/PechoraLake.Andren.2015.html
GeoB10069_3.Gibbons.2014	GeoB10069_3	Pacific Ocean>Western Pacific Ocean>South China And Eastern Archipelagic Seas	-9.0099	120.015	-1250	10.1016/j.epsl.2013.11.032		www.ncdc.noaa.gov/paleo/study/16155		MarineSediment	isotope	d18O	ruber	Bayfoxm (byfox_predict.m) 10.1029/2019PA003576 Parameters: prior_mean=27.9816, prior_std=10, species=ruber, bayes=unspecified; For d18osw, values are specified to change through time, and are calculated using the getvardelo.m program from Jess Tierney, based on the modern value of d18osw (0.27361) for the archive location			temperature	degC	abs	T	sea@surface	annual	annual	positive	470.123	35239.6	74.122	1.04077	Temp12k	JET, DSK		http://lipdverse.org/globalHolocene/0_54_0/GeoB10069_3.Gibbons.2014.html
GeoB10069_3.Gibbons.2014	GeoB10069_3	Pacific Ocean>Western Pacific Ocean>South China And Eastern Archipelagic Seas	-9.0099	120.015	-1250	10.1016/j.epsl.2013.11.032		www.ncdc.noaa.gov/paleo/study/16155		MarineSediment	Mg/Ca	Mg/Ca	ruber	Baymag (baymag_predict.m) github.com/jesstierney/BAYMAG Parameters: omega=1.3465, salinity=34.1076, pH=8.0719, clean=1, species=ruber, pstd=10, varargin=0			temperature	degC	abs	T	sea@surface	annual	annual	positive	470.123	35239.6	74.122	1.04077	Temp12k	JET, DSK		http://lipdverse.org/globalHolocene/0_54_0/GeoB10069_3.Gibbons.2014.html
MSM05-712.Muller.2013	MSM05-712	Arctic Ocean	78.916	6.767	-1487	10.1016/j.quascirev.2013.07.006	10.5194/cp-10-1605-2014	www.ncdc.noaa.gov/paleo/study/15444		MarineSediment	other microfossil	dinocyst	assemblage			MAT	temperature	degC	abs	T	sea@surface	Summer	summer+	positive	457.65	10514	131.5	1.19328	Temp12k	AdV		http://lipdverse.org/globalHolocene/0_54_0/MSM05-712.Muller.2013.html
MSM05-712.Muller.2013	MSM05-712	Arctic Ocean	78.916	6.767	-1487	10.1016/j.quascirev.2013.07.006	10.5194/cp-10-1605-2014	www.ncdc.noaa.gov/paleo/study/15444		MarineSediment	other microfossil	dinocyst	assemblage			MAT	temperature	degC	abs	T	sea@surface	summer + winter	annual	positive	457.65	9999.2	134.85	1.25766	Temp12k	AdV		http://lipdverse.org/globalHolocene/0_54_0/MSM05-712.Muller.2013.html
JM96-1207.Solignac.2013	JM96-1207	Atlantic Ocean>North Atlantic Ocean	68.1	-29.35	-404	10.1029/2005PA001175	10.5194/cp-10-1605-2014	www.ncdc.noaa.gov/paleo/study/15444		MarineSediment	other microfossil	dinocyst	assemblage				temperature	degC	abs	T	sea@surface	Summer	summer+	positive	456.93	10589	99.7	0.690876	Temp12k	SLJ, DSK	composite chronology from Jennings et al. 2002	http://lipdverse.org/globalHolocene/0_54_0/JM96-1207.Solignac.2013.html
JM96-1207.Solignac.2013	JM96-1207	Atlantic Ocean>North Atlantic Ocean	68.1	-29.35	-404	10.1029/2005PA001175	10.5194/cp-10-1605-2014	www.ncdc.noaa.gov/paleo/study/15444		MarineSediment	other microfossil	dinocyst	assemblage				temperature	degC	abs	T	sea@surface	summer + winter	annual	positive	456.93	9927.1	99.7	0.739163	Temp12k	SLJ, DSK	composite chronology from Jennings et al. 2002	http://lipdverse.org/globalHolocene/0_54_0/JM96-1207.Solignac.2013.html
IOW225514.Emeis.2003	IOW225514	Atlantic Ocean>North Atlantic Ocean	57.83	8.7	-420	10.1191/0959683603hl634rp		10.1594/PANGAEA.438411		MarineSediment	alkenone	alkenone	UK'37	Bayspline (UK_predict.m) 10.1002/2017PA003201 Parameters: pstd=10, bayes=unspecified			temperature	degC	abs	T	sea@surface	annual	annual	positive	450	6430	60	1.50502	Temp12k	LJ, SLJ, JET		http://lipdverse.org/globalHolocene/0_54_0/IOW225514.Emeis.2003.html
Lobsigensee.Ammann.1985	Lobsigensee	Europe>Western Europe>Switzerland	47.03	7.3	514	Ammann, B. 1985. Introduction and Palynology: vegetational history and core correlation at Lobsigensee (Swiss Plateau). In: Lobsigensee - Late-Glacial and Holocene environments of a lake on the central Swiss Plateau. Dissertationes Botanicae, 87:127-170.	10.1038/nature25464	this compilation	10.21233/6TER-NJ90	LakeSediment	pollen	pollen	assemblage	MAT			temperature	degC	abs	T	air@surface	coldest month	winter+	positive	447.16	10736.6	62.365	2.07741	Temp12k	BSAD		http://lipdverse.org/globalHolocene/0_54_0/Lobsigensee.Ammann.1985.html
Lobsigensee.Ammann.1985	Lobsigensee	Europe>Western Europe>Switzerland	47.03	7.3	514	Ammann, B. 1985. Introduction and Palynology: vegetational history and core correlation at Lobsigensee (Swiss Plateau). In: Lobsigensee - Late-Glacial and Holocene environments of a lake on the central Swiss Plateau. Dissertationes Botanicae, 87:127-170.	10.1038/nature25464	this compilation	10.21233/6TER-NJ90	LakeSediment	pollen	pollen	assemblage	MAT			temperatureComposite	degC	abs	T	air@surface	warmest + coldest months	annual	positive	447.16	10736.6	62.365	2.07741	Temp12k	BSAD		http://lipdverse.org/globalHolocene/0_54_0/Lobsigensee.Ammann.1985.html
Lobsigensee.Ammann.1985	Lobsigensee	Europe>Western Europe>Switzerland	47.03	7.3	514	Ammann, B. 1985. Introduction and Palynology: vegetational history and core correlation at Lobsigensee (Swiss Plateau). In: Lobsigensee - Late-Glacial and Holocene environments of a lake on the central Swiss Plateau. Dissertationes Botanicae, 87:127-170.	10.1038/nature25464	this compilation	10.21233/6TER-NJ90	LakeSediment	pollen	pollen	assemblage	MAT			temperature	degC	abs	T	air@surface	warmest month	summer+	positive	447.16	10736.6	62.365	2.07741	Temp12k	BSAD		http://lipdverse.org/globalHolocene/0_54_0/Lobsigensee.Ammann.1985.html
ODP162_984.Came.2007	ODP162_984	Atlantic Ocean>North Atlantic Ocean	61.4253	-24.0824	-1648	10.1130/G23455A.1	10.1038/ngeo227	www.ncdc.noaa.gov/paleo/study/5593		MarineSediment	isotope	d18O	pachyderma_d	Bayfoxm (byfox_predict.m) 10.1029/2019PA003576 Parameters: prior_mean=8.9472, prior_std=10, species=incompta, bayes=unspecified; For d18osw, values are specified to change through time, and are calculated using the getvardelo.m program from Jess Tierney, based on the modern value of d18osw (0.34666) for the archive location			temperature	degC	abs	T	sea@surface	annual	annual	positive	446	11099.5	77.6	1.03252	Temp12k	JET, DSK		http://lipdverse.org/globalHolocene/0_54_0/ODP162_984.Came.2007.html
GeoB33131.Lamy.2002	GeoB3313-1	Pacific Ocean>South Pacific Ocean	-41	-74.3	-852	10.1029/2001PA000727		10.1594/PANGAEA.735166		MarineSediment	isotope	d18O	pachyderma	Bayfoxm (byfox_predict.m) 10.1029/2019PA003576 Parameters: prior_mean=12.9369, prior_std=10, species=pachy, bayes=unspecified; For d18osw, values are specified to change through time, and are calculated using the getvardelo.m program from Jess Tierney, based on the modern value of d18osw (-0.36475) for the archive location			temperature	degC	abs	T	sea@surface	annual	annual	positive	444.277	6989.94	80.511	1.04374	Temp12k	JET, DSK	ages based on median of Bacon ensemble	http://lipdverse.org/globalHolocene/0_54_0/GeoB33131.Lamy.2002.html
D13882.Tierney	D13882	Atlantic Ocean>North Atlantic Ocean	38.6345	-9.4542	-88	10.1016/j.quascirev.2010.04.004		10.1594/PANGAEA.761812		MarineSediment	alkenone	alkenone	UK'37	Bayspline (UK_predict.m) 10.1002/2017PA003201 Parameters: pstd=10, bayes=unspecified			temperature	degC	abs	T	sea@surface	annual	annual	positive	442	13106	22	0.346081	Temp12k	JET, DSK		http://lipdverse.org/globalHolocene/0_54_0/D13882.Tierney.html
Naujg1.Willemse.1999	Naujg 1	North America>Greenland	66.6667	-51.9667	300	10.1130/0091-7613(1999)027<0580:HCSTVF>2.3.CO;2	10.5194/cp-10-1605-2014	www.ncdc.noaa.gov/paleo/study/15444		LakeSediment	biophysical	TOC	bulk sediment				OM	percent		T	air@surface	Summer	summerOnly	positive	429	9498	14	0.441063	Temp12k	DSK		http://lipdverse.org/globalHolocene/0_54_0/Naujg1.Willemse.1999.html
Delorme2.Bouchard.1982	Delorme 2	North America>Canada>Quebec	54.42	-69.93	538	Richard, P.J.H., A.C. Larouche, and M.A. Bouchard. 1982. Age de la deglaciation finale et histoire postglaciaire de la vegetation dans la partie centrale du Nouveau-Quebec. Geographie physique et Quaternaire 36:63-90.	10.1038/nature25464	this compilation	10.21233/N3F40F	LakeSediment	pollen	pollen	assemblage	MAT			temperature	degC	abs	T	air@surface	warmest month	summer+	positive	423	7100	148	0.748839	Temp12k	TB		http://lipdverse.org/globalHolocene/0_54_0/Delorme2.Bouchard.1982.html
Delorme2.Bouchard.1982	Delorme 2	North America>Canada>Quebec	54.42	-69.93	538	Richard, P.J.H., A.C. Larouche, and M.A. Bouchard. 1982. Age de la deglaciation finale et histoire postglaciaire de la vegetation dans la partie centrale du Nouveau-Quebec. Geographie physique et Quaternaire 36:63-90.	10.1038/nature25464	this compilation	10.21233/N3F40F	LakeSediment	pollen	pollen	assemblage	MAT			temperature	degC	abs	T	air@surface	coldest month	winter+	positive	423	7100	148	0.748839	Temp12k	TB		http://lipdverse.org/globalHolocene/0_54_0/Delorme2.Bouchard.1982.html
Delorme2.Bouchard.1982	Delorme 2	North America>Canada>Quebec	54.42	-69.93	538	Richard, P.J.H., A.C. Larouche, and M.A. Bouchard. 1982. Age de la deglaciation finale et histoire postglaciaire de la vegetation dans la partie centrale du Nouveau-Quebec. Geographie physique et Quaternaire 36:63-90.	10.1038/nature25464	this compilation	10.21233/N3F40F	LakeSediment	pollen	pollen	assemblage	MAT			temperature	degC	abs	T	air@surface	annual	annual	positive	423	7100	148	0.748839	Temp12k	TB		http://lipdverse.org/globalHolocene/0_54_0/Delorme2.Bouchard.1982.html
PP10-07.Mary.2016	PP10-07	Atlantic Ocean>North Atlantic Ocean	43.677	-2.228	-1472	10.5194/cp-2016-32		10.1594/PANGAEA.872166		MarineSediment	other microfossil	foraminifera	assemblage	MAT			temperature	degC	abs	T	sea@surface	annual	annual	positive	422	10150	51	1.02796	Temp12k	LJ, PMS		http://lipdverse.org/globalHolocene/0_54_0/PP10-07.Mary.2016.html
PP10-07.Mary.2016	PP10-07	Atlantic Ocean>North Atlantic Ocean	43.677	-2.228	-1472	10.5194/cp-2016-32		10.1594/PANGAEA.872166		MarineSediment	other microfossil	foraminifera	assemblage	MAT			temperature	degC	abs	T	sea@surface	1,2,3	winter+	positive	422	10150	51	1.02796	Temp12k	LJ, PMS	seasonal reconstructions taken from PANGAEA	http://lipdverse.org/globalHolocene/0_54_0/PP10-07.Mary.2016.html
PP10-07.Mary.2016	PP10-07	Atlantic Ocean>North Atlantic Ocean	43.677	-2.228	-1472	10.5194/cp-2016-32		10.1594/PANGAEA.872166		MarineSediment	other microfossil	foraminifera	assemblage	MAT			temperature	degC	abs	T	sea@surface	7,8,9	summer+	positive	422	10150	51	1.02796	Temp12k	LJ, PMS	seasonal reconstructions taken from PANGAEA	http://lipdverse.org/globalHolocene/0_54_0/PP10-07.Mary.2016.html
MSM055_712-2.Werner.2015	MSM055-712-2	Arctic Ocean	78.9157	6.7672	-1389	10.1016/j.quascirev.2015.09.007		10.1594/PANGAEA.849326		MarineSediment	other microfossil	foraminifera	assemblage				temperature	degC	abs	T	sea@subsurface	annual	annual	positive	421	11953	58	0.780437	Temp12k	AdV, OC	chronology as in Muller 2013	http://lipdverse.org/globalHolocene/0_54_0/MSM055_712-2.Werner.2015.html
GeoB9310_4.Weldeab.2014	GeoB9310_4	Indian Ocean	-19.2018	37.0415	-543	10.1016/j.palaeo.2014.06.001		www.ncdc.noaa.gov/paleo/study/22272		MarineSediment	isotope	d18O	ruber	Bayfoxm (byfox_predict.m) 10.1029/2019PA003576 Parameters: prior_mean=26.5167, prior_std=10, species=ruber, bayes=unspecified; For d18osw, values are specified to change through time, and are calculated using the getvardelo.m program from Jess Tierney, based on the modern value of d18osw (0.4348) for the archive location			temperature	degC	abs	T	sea@surface	annual	annual	positive	419.966	13958.4	90.333	0.949911	Temp12k	JET, DSK		http://lipdverse.org/globalHolocene/0_54_0/GeoB9310_4.Weldeab.2014.html
GeoB9310_4.Weldeab.2014	GeoB9310_4	Indian Ocean	-19.2018	37.0415	-543	10.1016/j.palaeo.2014.06.001		www.ncdc.noaa.gov/paleo/study/22272		MarineSediment	Mg/Ca	Mg/Ca	ruber	Baymag (baymag_predict.m) github.com/jesstierney/BAYMAG Parameters: omega=2.9924, salinity=35.0675, pH=8.0797, clean=1, species=ruber, pstd=10, varargin=0			temperature	degC	abs	T	sea@surface	annual	annual	positive	419.966	13958.4	97.383	0.949911	Temp12k	JET, DSK		http://lipdverse.org/globalHolocene/0_54_0/GeoB9310_4.Weldeab.2014.html
NA87_22.Duplessy.1992	NA87_22	Atlantic; North Atlantic Ocean	55.5	-14.5833	-2161	10.1038/358485a0	10.2312/reports-ifg.2001.13	10.1594/PANGAEA.54411,10.1594/PANGAEA.266942,10.1594/PANGAEA.107121		MarineSediment	other microfossil	foraminifera	assemblage				temperature	degC	abs	T	sea@surface	winter	winter+	positive	418.903	22420.6	296.793	1.29521	Temp12k	AdV, DSK		http://lipdverse.org/globalHolocene/0_54_0/NA87_22.Duplessy.1992.html
NA87_22.Duplessy.1992	NA87_22	Atlantic; North Atlantic Ocean	55.5	-14.5833	-2161	10.1038/358485a0	10.2312/reports-ifg.2001.13	10.1594/PANGAEA.54411,10.1594/PANGAEA.266942,10.1594/PANGAEA.107121		MarineSediment	other microfossil	foraminifera	assemblage				temperature	degC	abs	T	sea@surface	Summer	summer+	positive	418.903	22420.6	296.793	1.29521	Temp12k	AdV, DSK		http://lipdverse.org/globalHolocene/0_54_0/NA87_22.Duplessy.1992.html
NA87_22.Duplessy.1992	NA87_22	Atlantic; North Atlantic Ocean	55.5	-14.5833	-2161	10.1038/358485a0	10.2312/reports-ifg.2001.13	10.1594/PANGAEA.54411,10.1594/PANGAEA.266942,10.1594/PANGAEA.107121		MarineSediment	other microfossil	foraminifera	assemblage				temperatureComposite	degC	anom	T	sea@surface	annual	annual	positive	418.903	22420.6	296.793	1.29521	Temp12k	AdV, DSK		http://lipdverse.org/globalHolocene/0_54_0/NA87_22.Duplessy.1992.html
GGC19.Farmer.2011	GGC19	Arctic Ocean	72.16	-155.51	-369	10.1029/2011GL049714	10.5194/cp-10-1605-2014	www.ncdc.noaa.gov/paleo/study/15444		MarineSediment	other microfossil	dinocyst	assemblage				temperature	degC	abs	T	sea@surface	Summer	summer+	positive	415.43	6511.9	134	1.47626	Temp12k	SLJ	the data set includes winter SST + Summer SST and sea ice, The last column is the average of summer and winter	http://lipdverse.org/globalHolocene/0_54_0/GGC19.Farmer.2011.html
GGC19.Farmer.2011	GGC19	Arctic Ocean	72.16	-155.51	-369	10.1029/2011GL049714	10.5194/cp-10-1605-2014	www.ncdc.noaa.gov/paleo/study/15444		MarineSediment	other microfossil	dinocyst	assemblage				temperature	degC	abs	T	sea@surface	warmest + coldest	annual	positive	415.43	6511.9	134	1.47626	Temp12k	SLJ	data includes winter SST + Summer SST and sea ice; the last column is the average of summer and winter	http://lipdverse.org/globalHolocene/0_54_0/GGC19.Farmer.2011.html
SO189_039KL.Mohtadi.2014	SO189_039KL	Indian Ocean	-0.79	99.9085	-517	10.1038/nature13196		www.ncdc.noaa.gov/paleo/study/19139		MarineSediment	isotope	d18O	ruber	Bayfoxm (byfox_predict.m) 10.1029/2019PA003576 Parameters: prior_mean=29.5558, prior_std=10, species=ruber, bayes=unspecified; For d18osw, values are specified to change through time, and are calculated using the getvardelo.m program from Jess Tierney, based on the modern value of d18osw (0.16479) for the archive location			temperature	degC	abs	T	sea@surface	annual	annual	positive	410	45330	50	2.84728	Temp12k	JET, DSK		http://lipdverse.org/globalHolocene/0_54_0/SO189_039KL.Mohtadi.2014.html
SO189_039KL.Mohtadi.2014	SO189_039KL	Indian Ocean	-0.79	99.9085	-517	10.1038/nature13196		www.ncdc.noaa.gov/paleo/study/19139		MarineSediment	Mg/Ca	Mg/Ca	ruber	Baymag (baymag_predict.m) github.com/jesstierney/BAYMAG Parameters: omega=1.62, salinity=33.5552, pH=8.0574, clean=0, species=ruber, pstd=10, varargin=0			temperature	degC	abs	T	sea@surface	annual	annual	positive	410	45330	50	2.84728	Temp12k	LJ, PMS, DSK, JET		http://lipdverse.org/globalHolocene/0_54_0/SO189_039KL.Mohtadi.2014.html
OltushLake.EPD	Oltush Lake	Europe>Eastern Europe>Belarus	51.7	23.96	158	noPubOnRecord	10.1038/nature25464	this compilation	10.21233/B71K-3606	Peat	pollen	pollen	assemblage	MAT			temperature	degC	abs	T	air@surface	coldest month	winter+	positive	408.89	10885.7	271.09	0.717019	Temp12k	BSAD	gap of 3.6 ka; otherwise solid age model	http://lipdverse.org/globalHolocene/0_54_0/OltushLake.EPD.html
OltushLake.EPD	Oltush Lake	Europe>Eastern Europe>Belarus	51.7	23.96	158	noPubOnRecord	10.1038/nature25464	this compilation	10.21233/B71K-3606	Peat	pollen	pollen	assemblage	MAT			temperatureComposite	degC	abs	T	air@surface	warmest + coldest months	annual	positive	408.89	10885.7	271.09	0.717019	Temp12k	BSAD	gap of 3.6 ka; otherwise solid age model	http://lipdverse.org/globalHolocene/0_54_0/OltushLake.EPD.html
OltushLake.EPD	Oltush Lake	Europe>Eastern Europe>Belarus	51.7	23.96	158	noPubOnRecord	10.1038/nature25464	this compilation	10.21233/B71K-3606	Peat	pollen	pollen	assemblage	MAT			temperature	degC	abs	T	air@surface	warmest month	summer+	positive	408.89	10885.7	271.09	0.717019	Temp12k	BSAD	gap of 3.6 ka; otherwise solid age model	http://lipdverse.org/globalHolocene/0_54_0/OltushLake.EPD.html
SouthernCalifornia.Ohlwein.2012	Southern California	North America>United States Of America>California	33.7689	-116.66	2399	10.1016/j.quascirev.2011.11.002		this compilation	15594, 15494	Peat	pollen	pollen	assemblage	GLM-inversion		this timeseries was composited from two sites in southern california	temperature	degC	anom	T	air@surface	7	summerOnly	positive	408	11446	352	0.634173	Temp12k	TB, ERW	timeseries was composited from two sites in southern california (lat/long/elevation is for one site)	http://lipdverse.org/globalHolocene/0_54_0/SouthernCalifornia.Ohlwein.2012.html
MD99_2269.Kristjnsd_ttir.2017	MD99_2269	Arctic Ocean	66.6413	-20.8632	-365	10.1177/0959683616652703	10.1029/2006PA001285	10.1594/PANGAEA.847657		MarineSediment	alkenone	alkenone	UK'37	Bayspline (UK_predict.m) 10.1002/2017PA003201 Parameters: pstd=10, bayes=unspecified			temperature	degC	abs	T	sea@surface	8,9,10	winterOnly	positive	406	11388	53	2.3707	Temp12k	JET, DSK		http://lipdverse.org/globalHolocene/0_54_0/MD99_2269.Kristjnsd_ttir.2017.html
SO42_74KL.Huguet.2006	SO42_74KL	Indian; Arabian Sea	14.321	57.347	-3212	10.1016/S0921-8181(00)00046-1	10.1038/364322a0	10.1594/PANGAEA.52389,10.1594/PANGAEA.438818,10.1594/PANGAEA.51953,10.1594/PANGAEA.52396		MarineSediment	isotope	d18O	ruber	Bayfoxm (byfox_predict.m) 10.1029/2019PA003576 Parameters: prior_mean=26.695, prior_std=10, species=ruber, bayes=unspecified; For d18osw, values are specified to change through time, and are calculated using the getvardelo.m program from Jess Tierney, based on the modern value of d18osw (0.5907) for the archive location			temperature	degC	abs	T	sea@surface	annual	annual	positive	403	24547.8	300	0.63234	Temp12k	JET, DSK		http://lipdverse.org/globalHolocene/0_54_0/SO42_74KL.Huguet.2006.html
SO42_74KL.Huguet.2006	SO42_74KL	Indian; Arabian Sea	14.321	57.347	-3212	10.1016/S0921-8181(00)00046-1	10.1038/364322a0	10.1594/PANGAEA.52389,10.1594/PANGAEA.438818,10.1594/PANGAEA.51953,10.1594/PANGAEA.52396		MarineSediment	other biomarker	GDGT	TEX86	Bayspar (bayspar_tex.m) 10.1016/j.gca.2013.11.026 Parameters: prior_std=10, runname=SST, varargin=1000,1			temperature	degC	abs	T	sea@surface	annual	annual	positive	403	24547.8	275	0.63234	Temp12k	PMS, DSK, JET		http://lipdverse.org/globalHolocene/0_54_0/SO42_74KL.Huguet.2006.html
SO42_74KL.Huguet.2006	SO42_74KL	Indian; Arabian Sea	14.321	57.347	-3212	10.1016/S0921-8181(00)00046-1	10.1038/364322a0	10.1594/PANGAEA.52389,10.1594/PANGAEA.438818,10.1594/PANGAEA.51953,10.1594/PANGAEA.52396		MarineSediment	alkenone	alkenone	UK'37	Bayspline (UK_predict.m) 10.1002/2017PA003201 Parameters: pstd=10, bayes=unspecified			temperature	degC	abs	T	sea@surface	annual	annual	positive	403	24547.8	250	0.63234	Temp12k	PMS, DSK, JET		http://lipdverse.org/globalHolocene/0_54_0/SO42_74KL.Huguet.2006.html
LaPAS_KF02.Pivel.2013	LaPAS_KF02	Atlantic Ocean>South Atlantic Ocean	-25.84	-45.2	-827	10.1016/j.palaeo.2013.01.014		10.1594/PANGAEA.809921		MarineSediment	other microfossil	foraminifera	assemblage			ANN (Malmgren & Nordlund (1997)	temperature	degC	abs	T	sea@surface	annual	annual	positive	402	12958	126	0.775996	Temp12k	SLJ		http://lipdverse.org/globalHolocene/0_54_0/LaPAS_KF02.Pivel.2013.html
ERDC_092BX.Palmer.2003	ERDC_092BX	Pacific Ocean>South Pacific Ocean	-2.225	156.998	-1598	10.1126/science.1080796	10.1016/0025-3227(82)90182-	this compilation		MarineSediment	isotope	d18O	sacculifer	Bayfoxm (byfox_predict.m) 10.1029/2019PA003576 Parameters: prior_mean=29.4286, prior_std=10, species=sacculifer, bayes=unspecified; For d18osw, values are specified to change through time, and are calculated using the getvardelo.m program from Jess Tierney, based on the modern value of d18osw (0.28827) for the archive location			temperature	degC	abs	T	sea@surface	annual	annual	positive	400	23200	700	0.948276	Temp12k	JET, DSK	sample resolution is low (beween 600 and 700 yr); youngest age = 4.2 ka; retain to improve SH coverage	http://lipdverse.org/globalHolocene/0_54_0/ERDC_092BX.Palmer.2003.html
GeoB1711_4.Kirst.1999	GeoB1711_4	Atlantic Ocean>South Atlantic Ocean	-23.315	12.3767	-1967	10.1006/qres.1999.2040	10.1007/s003820050321	10.1594/PANGAEA.58042		MarineSediment	alkenone	alkenone	UK'37	Bayspline (UK_predict.m) 10.1002/2017PA003201 Parameters: pstd=10, bayes=unspecified			temperature	degC	abs	T	sea@surface	annual	annual	positive	400	135000	500	0.172414	Temp12k	JET, DSK	sample resolution is low (beween 400 and 500 yr); chronology is weak; retain to improve SH coverage	http://lipdverse.org/globalHolocene/0_54_0/GeoB1711_4.Kirst.1999.html
SU81_18.Bard.2000	SU81_18	Atlantic Ocean>North Atlantic Ocean	37.767	-10.183	-3155	10.1126/science.289.5483.1321	10.1038/328791a0	10.1594/PANGAEA.788454		MarineSediment	alkenone	alkenone	UK'37	Bayspline (UK_predict.m) 10.1002/2017PA003201 Parameters: pstd=10, bayes=unspecified			temperature	degC	abs	T	sea@surface	annual	annual	positive	400	31439	393	1.2069	Temp12k	JET, DSK		http://lipdverse.org/globalHolocene/0_54_0/SU81_18.Bard.2000.html
TanaLake.Loomis.2015	TanaLake	Africa>Eastern Africa>Ethiopia	12	37.3	1830	10.1016/j.palaeo.2015.02.005		this compilation		LakeSediment	other biomarker	GDGT	BranchedGDGTFractionalAbundance	MAAT = 22.77 - 33.58 x f(GDGT-III) - 12.88 x f(GDGT-II) - 418.53 x f(GDGT-IIc) + 86.43 x f(GDGT-1b); r2 = 0.94; RMSE = 1.9°C; RMSEP = 2.1°C; Loomis et al., 2012 (this paper)	annual		temperature	degC	abs	T	air@surface	annual	annual	positive	397.063	16052.9	208.98	0.861851	Temp12k	EKT		http://lipdverse.org/globalHolocene/0_54_0/TanaLake.Loomis.2015.html
B997_327.Castaneda.2004	B997_327	Arctic Ocean	66.6414	-20.8631	-373	10.1002/jqs.841		www.ncdc.noaa.gov/paleo/study/6423		MarineSediment	isotope	d18O	pachyderma	Bayfoxm (byfox_predict.m) 10.1029/2019PA003576 Parameters: prior_mean=5.0523, prior_std=10, species=pachy, bayes=unspecified; For d18osw, values are specified to change through time, and are calculated using the getvardelo.m program from Jess Tierney, based on the modern value of d18osw (0.051815) for the archive location			temperature	degC	abs	T	sea@surface	annual	annual	positive	394	4287	72	1.02749	Temp12k	JET, DSK	duration = 3.8 ka; high resolution; retain	http://lipdverse.org/globalHolocene/0_54_0/B997_327.Castaneda.2004.html
WilderSeebeimRuhestein.EPD	Wilder See beim Ruhestein	Europe>Western Europe>Germany	48.57	8.24	910	10.1484/M.RURALIA-EB.3.1181	10.1038/nature25464	this compilation	24241	LakeSediment	pollen	pollen	assemblage	MAT			temperature	degC	abs	T	air@surface	coldest month	winter+	positive	386.57	9644.12	30.1	1.6203	Temp12k	BSAD		http://lipdverse.org/globalHolocene/0_54_0/WilderSeebeimRuhestein.EPD.html
WilderSeebeimRuhestein.EPD	Wilder See beim Ruhestein	Europe>Western Europe>Germany	48.57	8.24	910	10.1484/M.RURALIA-EB.3.1181	10.1038/nature25464	this compilation	24241	LakeSediment	pollen	pollen	assemblage	MAT			temperatureComposite	degC	abs	T	air@surface	warmest + coldest months	annual	positive	386.57	9644.12	30.1	1.6203	Temp12k	BSAD		http://lipdverse.org/globalHolocene/0_54_0/WilderSeebeimRuhestein.EPD.html
WilderSeebeimRuhestein.EPD	Wilder See beim Ruhestein	Europe>Western Europe>Germany	48.57	8.24	910	10.1484/M.RURALIA-EB.3.1181	10.1038/nature25464	this compilation	24241	LakeSediment	pollen	pollen	assemblage	MAT			temperature	degC	abs	T	air@surface	warmest month	summer+	positive	386.57	9644.12	30.1	1.6203	Temp12k	BSAD		http://lipdverse.org/globalHolocene/0_54_0/WilderSeebeimRuhestein.EPD.html
B997_321.Castaneda.2004	B997_321	Arctic Ocean	66.8911	-18.9744	-480	10.1002/jqs.841		www.ncdc.noaa.gov/paleo/study/6423		MarineSediment	isotope	d18O	pachyderma	Bayfoxm (byfox_predict.m) 10.1029/2019PA003576 Parameters: prior_mean=4.6163, prior_std=10, species=pachy, bayes=unspecified; For d18osw, values are specified to change through time, and are calculated using the getvardelo.m program from Jess Tierney, based on the modern value of d18osw (0.033185) for the archive location			temperature	degC	abs	T	sea@surface	annual	annual	positive	386	7854	253	0.535619	Temp12k	JET, DSK	age gap between 4.3 and 0.9 ka; four ages over 7.5 kyr record; retain	http://lipdverse.org/globalHolocene/0_54_0/B997_321.Castaneda.2004.html
GeoB1023_5.Kim.2002	GeoB1023_5	Atlantic Ocean>South Atlantic Ocean	-17.1572	11.0117	-1978	10.1016/S0012-821X(01)00545-3	10.1144/GSL.SP.1992.064.01.19	10.1594/PANGAEA.88346		MarineSediment	isotope	d18O	bulloides	Bayfoxm (byfox_predict.m) 10.1029/2019PA003576 Parameters: prior_mean=17.404, prior_std=10, species=bulloides, bayes=unspecified; For d18osw, values are specified to change through time, and are calculated using the getvardelo.m program from Jess Tierney, based on the modern value of d18osw (0.72746) for the archive location			temperature	degC	abs	T	sea@surface	annual	annual	positive	386	21090	156	0.416875	Temp12k	JET, DSK	age gap 5.9-1.9 ka; five ages within Holocene; retain to improve SH coverage	http://lipdverse.org/globalHolocene/0_54_0/GeoB1023_5.Kim.2002.html
Basse-Ville.Voeltzel.1987	Basse-Ville	Europe>Western Europe>France	47.19	-1.86	1	Voeltzel, D. 1987. Recherches pollenanalytiques sur la vegetation holocene de la plaine alluviale de l'estuaire de la Loire et des coteaux environnants. Ph.D. Dissertation, Aix-Marseille, France.	10.1038/nature25464	this compilation	10.21233/C9PS-VY90	Peat	pollen	pollen	assemblage	MAT			temperature	degC	abs	T	air@surface	coldest month	winter+	positive	377.64	8838.33	63.05	0.590968	Temp12k	BSAD		http://lipdverse.org/globalHolocene/0_54_0/Basse-Ville.Voeltzel.1987.html
Basse-Ville.Voeltzel.1987	Basse-Ville	Europe>Western Europe>France	47.19	-1.86	1	Voeltzel, D. 1987. Recherches pollenanalytiques sur la vegetation holocene de la plaine alluviale de l'estuaire de la Loire et des coteaux environnants. Ph.D. Dissertation, Aix-Marseille, France.	10.1038/nature25464	this compilation	10.21233/C9PS-VY90	Peat	pollen	pollen	assemblage	MAT			temperatureComposite	degC	abs	T	air@surface	warmest + coldest months	annual	positive	377.64	8838.33	63.05	0.590968	Temp12k	BSAD		http://lipdverse.org/globalHolocene/0_54_0/Basse-Ville.Voeltzel.1987.html
Basse-Ville.Voeltzel.1987	Basse-Ville	Europe>Western Europe>France	47.19	-1.86	1	Voeltzel, D. 1987. Recherches pollenanalytiques sur la vegetation holocene de la plaine alluviale de l'estuaire de la Loire et des coteaux environnants. Ph.D. Dissertation, Aix-Marseille, France.	10.1038/nature25464	this compilation	10.21233/C9PS-VY90	Peat	pollen	pollen	assemblage	MAT			temperature	degC	abs	T	air@surface	warmest month	summer+	positive	377.64	8838.33	63.05	0.590968	Temp12k	BSAD		http://lipdverse.org/globalHolocene/0_54_0/Basse-Ville.Voeltzel.1987.html
Glaswaldsee.EPD	Glaswaldsee	Europe>Western Europe>Germany	48.43	8.25	839	Roesch, M. 2009. Zur vorgeschichtlichen Besiedlung und Landnutzung im noerdlichen Schwarzwald aufgrund vegetationsgeschichtlicher Untersuchungen in zwei Karseen. [Prehistoric settlement and land use history of the Northern Black Forest as indicated by pollenanalytical investigations in two cirque lakes] Mitt. Ver. Forstl. Standortskunde u. Forstpflanzenzuechtung 46(2009):69-80.	10.1038/nature25464	this compilation	24240	LakeSediment	pollen	pollen	assemblage	MAT			temperature	degC	abs	T	air@surface	coldest month	winter+	positive	376.23	10274.7	50.135	1.61641	Temp12k	BSAD		http://lipdverse.org/globalHolocene/0_54_0/Glaswaldsee.EPD.html
Glaswaldsee.EPD	Glaswaldsee	Europe>Western Europe>Germany	48.43	8.25	839	Roesch, M. 2009. Zur vorgeschichtlichen Besiedlung und Landnutzung im noerdlichen Schwarzwald aufgrund vegetationsgeschichtlicher Untersuchungen in zwei Karseen. [Prehistoric settlement and land use history of the Northern Black Forest as indicated by pollenanalytical investigations in two cirque lakes] Mitt. Ver. Forstl. Standortskunde u. Forstpflanzenzuechtung 46(2009):69-80.	10.1038/nature25464	this compilation	24240	LakeSediment	pollen	pollen	assemblage	MAT			temperatureComposite	degC	abs	T	air@surface	warmest + coldest months	annual	positive	376.23	10274.7	50.135	1.61641	Temp12k	BSAD		http://lipdverse.org/globalHolocene/0_54_0/Glaswaldsee.EPD.html
Glaswaldsee.EPD	Glaswaldsee	Europe>Western Europe>Germany	48.43	8.25	839	Roesch, M. 2009. Zur vorgeschichtlichen Besiedlung und Landnutzung im noerdlichen Schwarzwald aufgrund vegetationsgeschichtlicher Untersuchungen in zwei Karseen. [Prehistoric settlement and land use history of the Northern Black Forest as indicated by pollenanalytical investigations in two cirque lakes] Mitt. Ver. Forstl. Standortskunde u. Forstpflanzenzuechtung 46(2009):69-80.	10.1038/nature25464	this compilation	24240	LakeSediment	pollen	pollen	assemblage	MAT			temperature	degC	abs	T	air@surface	warmest month	summer+	positive	376.23	10274.7	50.135	1.61641	Temp12k	BSAD		http://lipdverse.org/globalHolocene/0_54_0/Glaswaldsee.EPD.html
GeoB7702_3.Castaneda.2010	GeoB7702_3	Atlantic Ocean>North Atlantic Ocean>Mediterranean Sea	31.652	34.0667	-562	10.1029/2009PA001740		10.1594/PANGAEA.736918		MarineSediment	alkenone	alkenone	UK'37	Bayspline (UK_predict.m) 10.1002/2017PA003201 Parameters: pstd=10, bayes=unspecified			temperature	degC	abs	T	sea@surface	11 12 1 2 3 4 5	winterOnly	positive	375	24163	266	0.67465	Temp12k	JET, DSK		http://lipdverse.org/globalHolocene/0_54_0/GeoB7702_3.Castaneda.2010.html
Holebudalen.Seppa.2009	Holebudalen	Europe>Northern Europe>Scandinavia>Norway	59.83	6.98	1144	10.5194/cp-5-523-2009	10.5194/cp-10-1605-2014	www.ncdc.noaa.gov/paleo/study/15444		LakeSediment	pollen	pollen	assemblage	WAPLS			temperature	degC	abs	T	air@surface	7	summerOnly	positive	374.413	9850.15	263.215	0.738729	Temp12k	TB		http://lipdverse.org/globalHolocene/0_54_0/Holebudalen.Seppa.2009.html
FontaineHenry.Lespez.2008	Fontaine Henry	Europe>Western Europe>France	49.28	-0.45	20	10.1016/j.geomorph.2007.02.029	10.1038/nature25464	this compilation	10.21233/XW8C-GQ46	Peat	pollen	pollen	assemblage	MAT			temperature	degC	abs	T	air@surface	coldest month	winter+	positive	374.17	5122.17	61.81	0.84246	Temp12k	BSAD		http://lipdverse.org/globalHolocene/0_54_0/FontaineHenry.Lespez.2008.html
FontaineHenry.Lespez.2008	Fontaine Henry	Europe>Western Europe>France	49.28	-0.45	20	10.1016/j.geomorph.2007.02.029	10.1038/nature25464	this compilation	10.21233/XW8C-GQ46	Peat	pollen	pollen	assemblage	MAT			temperatureComposite	degC	abs	T	air@surface	warmest + coldest months	annual	positive	374.17	5122.17	61.81	0.84246	Temp12k	BSAD		http://lipdverse.org/globalHolocene/0_54_0/FontaineHenry.Lespez.2008.html
FontaineHenry.Lespez.2008	Fontaine Henry	Europe>Western Europe>France	49.28	-0.45	20	10.1016/j.geomorph.2007.02.029	10.1038/nature25464	this compilation	10.21233/XW8C-GQ46	Peat	pollen	pollen	assemblage	MAT			temperature	degC	abs	T	air@surface	warmest month	summer+	positive	374.17	5122.17	61.81	0.84246	Temp12k	BSAD		http://lipdverse.org/globalHolocene/0_54_0/FontaineHenry.Lespez.2008.html
Delorme1.Bouchard.1982	Delorme 1	North America>Canada>Quebec	54.42	-69.92	513	Richard, P.J.H., A.C. Larouche, and M.A. Bouchard. 1982. Age de la deglaciation finale et histoire postglaciaire de la vegetation dans la partie centrale du Nouveau-Quebec. Geographie physique et Quaternaire 36:63-90.	10.1038/nature25464	this compilation	10.21233/N33K8V	LakeSediment	pollen	pollen	assemblage	MAT			temperature	degC	abs	T	air@surface	warmest month	summer+	positive	372	6017	361	0.708592	Temp12k	TB		http://lipdverse.org/globalHolocene/0_54_0/Delorme1.Bouchard.1982.html
Delorme1.Bouchard.1982	Delorme 1	North America>Canada>Quebec	54.42	-69.92	513	Richard, P.J.H., A.C. Larouche, and M.A. Bouchard. 1982. Age de la deglaciation finale et histoire postglaciaire de la vegetation dans la partie centrale du Nouveau-Quebec. Geographie physique et Quaternaire 36:63-90.	10.1038/nature25464	this compilation	10.21233/N33K8V	LakeSediment	pollen	pollen	assemblage	MAT			temperature	degC	abs	T	air@surface	coldest month	winter+	positive	372	6017	361	0.708592	Temp12k	TB		http://lipdverse.org/globalHolocene/0_54_0/Delorme1.Bouchard.1982.html
Delorme1.Bouchard.1982	Delorme 1	North America>Canada>Quebec	54.42	-69.92	513	Richard, P.J.H., A.C. Larouche, and M.A. Bouchard. 1982. Age de la deglaciation finale et histoire postglaciaire de la vegetation dans la partie centrale du Nouveau-Quebec. Geographie physique et Quaternaire 36:63-90.	10.1038/nature25464	this compilation	10.21233/N33K8V	LakeSediment	pollen	pollen	assemblage	MAT			temperature	degC	abs	T	air@surface	annual	annual	positive	372	6017	361	0.708592	Temp12k	TB		http://lipdverse.org/globalHolocene/0_54_0/Delorme1.Bouchard.1982.html
Duranunlak.EPD	Duranunlak	Europe>Eastern Europe>Bulgaria	43.67	28.55	4	noPubOnRecord	10.1038/nature25464	this compilation	10.21233/NT73-CR73	LakeSediment	pollen	pollen	assemblage	MAT			temperature	degC	abs	T	air@surface	coldest month	winter+	positive	368.48	10498	200.64	0.17965	Temp12k	BSAD		http://lipdverse.org/globalHolocene/0_54_0/Duranunlak.EPD.html
Duranunlak.EPD	Duranunlak	Europe>Eastern Europe>Bulgaria	43.67	28.55	4	noPubOnRecord	10.1038/nature25464	this compilation	10.21233/NT73-CR73	LakeSediment	pollen	pollen	assemblage	MAT			temperatureComposite	degC	abs	T	air@surface	warmest + coldest months	annual	positive	368.48	10498	200.64	0.17965	Temp12k	BSAD		http://lipdverse.org/globalHolocene/0_54_0/Duranunlak.EPD.html
Duranunlak.EPD	Duranunlak	Europe>Eastern Europe>Bulgaria	43.67	28.55	4	noPubOnRecord	10.1038/nature25464	this compilation	10.21233/NT73-CR73	LakeSediment	pollen	pollen	assemblage	MAT			temperature	degC	abs	T	air@surface	warmest month	summer+	positive	368.48	10498	200.64	0.17965	Temp12k	BSAD		http://lipdverse.org/globalHolocene/0_54_0/Duranunlak.EPD.html
LO09-14.Berner.2008	LO09-14	Atlantic Ocean>North Atlantic Ocean	58.9383	-20.4083	-1685	10.1029/2006PA001339	10.5194/cp-10-1605-2014	www.ncdc.noaa.gov/paleo/study/15444		MarineSediment	other microfossil	diatom	assemblage				temperature	degC	abs	T	sea@surface	8	summerOnly	positive	367.5	10976.1	27.9965	4.52462	Temp12k	SLJ		http://lipdverse.org/globalHolocene/0_54_0/LO09-14.Berner.2008.html
Malawi.Johnson.2016	Lake Malawi	Africa>Eastern Africa>Lake Malawi	-11.2939	34.4372	500	10.1038/nature19065		www.ncdc.noaa.gov/paleo/study/21890		LakeSediment	other biomarker	GDGT	TEX86	T = 49.032*TEX86-10.989 (r2= 0.88; n=16); Castaneda and Schouten, 2011; 10.1016/j.quascirev.2015.07.020	annual	temperature corrected for changes in lake surface elevation, all temperatures should correspond to lake@surface of modern lake level	temperature	degC	abs	T	lake@surface	annual	annual	positive	360.961	1.27735e+06	236.958	0.429589	Temp12k	EKT	ages not provided in radiocarbon years either in this paper or the paper to which the authors refer for the age model (Lyons et al., 2015; 10.1073/pnas.1512864112). Lyons et al. (2015) state in supplementary information that more information about radiocarbon ages may be found in another paper, but they provide an incorrect reference for this paper. Johnson et al. (2002) www.jstor.org/stable/3076…	http://lipdverse.org/globalHolocene/0_54_0/Malawi.Johnson.2016.html
MD03_2707.Weldeab.2007	MD03_2707	Atlantic Ocean>North Atlantic Ocean	2.5019	9.3947	-1295	10.1126/science.1140461		www.ncdc.noaa.gov/paleo/study/5596		MarineSediment	isotope	d18O	ruber_pink	Bayfoxm (byfox_predict.m) 10.1029/2019PA003576 Parameters: prior_mean=27.8552, prior_std=10, species=ruber, bayes=unspecified; For d18osw, values are specified to change through time, and are calculated using the getvardelo.m program from Jess Tierney, based on the modern value of d18osw (0.28522) for the archive location			temperature	degC	abs	T	sea@surface	annual	annual	positive	360	155420	40	1.20275	Temp12k	JET, DSK		http://lipdverse.org/globalHolocene/0_54_0/MD03_2707.Weldeab.2007.html
MD03_2707.Weldeab.2007	MD03_2707	Atlantic Ocean>North Atlantic Ocean	2.5019	9.3947	-1295	10.1126/science.1140461		www.ncdc.noaa.gov/paleo/study/5596		MarineSediment	Mg/Ca	Mg/Ca	ruber_pink	Baymag (baymag_predict.m) github.com/jesstierney/BAYMAG Parameters: omega=1.7183, salinity=28.4477, pH=8.1385, clean=1, species=ruber, pstd=10, varargin=0			temperature	degC	abs	T	sea@surface	annual	annual	positive	360	155630	40	1.20275	Temp12k	OC, DSK, JET		http://lipdverse.org/globalHolocene/0_54_0/MD03_2707.Weldeab.2007.html
vikjordvatnet.Balascio.2012	Vikjordvatnet	Europe>Northern Europe>Scandinavia>Norway	68.227	14.063	23	10.1007/s10933-012-9604-7	10.5194/cp-10-1605-2014	www.ncdc.noaa.gov/paleo/study/15444		LakeSediment	biophysical	TOC	bulk sediment				OM	g/cm2/yr		T	air@surface	annual	annual	positive	355	11643	37	0.797307	Temp12k	DSK		http://lipdverse.org/globalHolocene/0_54_0/vikjordvatnet.Balascio.2012.html
Etangd'yCorMontana.Welten.1982	Etang d'y Cor Montana	Europe>Western Europe>Switzerland	46.31	7.48	1506	Welten, M. 1982. Vegetationsgeschichtliche Untersuchungen in den westlichen Schweizer Alpen: Bern-Wallis. Denkschriften der Schweizerischen Naturforschenden Gesellschaft, Vol. 95. DSNG 95. Textheft 104 pp., Diagrammheft 37 diagrams.	10.1038/nature25464	this compilation	10.21233/98XZ-EX68	LakeSediment	pollen	pollen	assemblage	MAT			temperature	degC	abs	T	air@surface	coldest month	winter+	positive	354.08	10997.6	131.73	0.515202	Temp12k	BSAD		http://lipdverse.org/globalHolocene/0_54_0/Etangd_yCorMontana.Welten.1982.html
Etangd'yCorMontana.Welten.1982	Etang d'y Cor Montana	Europe>Western Europe>Switzerland	46.31	7.48	1506	Welten, M. 1982. Vegetationsgeschichtliche Untersuchungen in den westlichen Schweizer Alpen: Bern-Wallis. Denkschriften der Schweizerischen Naturforschenden Gesellschaft, Vol. 95. DSNG 95. Textheft 104 pp., Diagrammheft 37 diagrams.	10.1038/nature25464	this compilation	10.21233/98XZ-EX68	LakeSediment	pollen	pollen	assemblage	MAT			temperatureComposite	degC	abs	T	air@surface	warmest + coldest months	annual	positive	354.08	10997.6	131.73	0.515202	Temp12k	BSAD		http://lipdverse.org/globalHolocene/0_54_0/Etangd_yCorMontana.Welten.1982.html
Etangd'yCorMontana.Welten.1982	Etang d'y Cor Montana	Europe>Western Europe>Switzerland	46.31	7.48	1506	Welten, M. 1982. Vegetationsgeschichtliche Untersuchungen in den westlichen Schweizer Alpen: Bern-Wallis. Denkschriften der Schweizerischen Naturforschenden Gesellschaft, Vol. 95. DSNG 95. Textheft 104 pp., Diagrammheft 37 diagrams.	10.1038/nature25464	this compilation	10.21233/98XZ-EX68	LakeSediment	pollen	pollen	assemblage	MAT			temperature	degC	abs	T	air@surface	warmest month	summer+	positive	354.08	10997.6	131.73	0.515202	Temp12k	BSAD		http://lipdverse.org/globalHolocene/0_54_0/Etangd_yCorMontana.Welten.1982.html
Ennadai-1.Nichols.1967	Ennadai-1	North America>Canada>Nunavut	61.1667	-100.917	168	10.1175/2008JCLI2342.1		www.ncdc.noaa.gov/paleo/study/15444		LakeSediment	pollen	pollen	assemblage	MAT			temperature	degC	abs	T	air@surface	warmest month	summer+	positive	354	7100	216.5	0	Temp12k	TB		http://lipdverse.org/globalHolocene/0_54_0/Ennadai-1.Nichols.1967.html
Ennadai-1.Nichols.1967	Ennadai-1	North America>Canada>Nunavut	61.1667	-100.917	168	10.1175/2008JCLI2342.1		www.ncdc.noaa.gov/paleo/study/15444		LakeSediment	pollen	pollen	assemblage	MAT			temperature	degC	abs	T	air@surface	coldest month	winter+	positive	354	7100	216.5	0	Temp12k	TB		http://lipdverse.org/globalHolocene/0_54_0/Ennadai-1.Nichols.1967.html
Ennadai-1.Nichols.1967	Ennadai-1	North America>Canada>Nunavut	61.1667	-100.917	168	10.1175/2008JCLI2342.1		www.ncdc.noaa.gov/paleo/study/15444		LakeSediment	pollen	pollen	assemblage	MAT			temperature	degC	abs	T	air@surface	annual	annual	positive	354	7100	216.5	0	Temp12k	TB		http://lipdverse.org/globalHolocene/0_54_0/Ennadai-1.Nichols.1967.html
CandelabraLake.Cwynar.1995	Candelabra Lake	North America>Canada>Yukon Territory	61.68	-130.65	1040	10.7202/033027ar	10.5194/cp-10-1605-2014	www.ncdc.noaa.gov/paleo/study/15444	10.21233/N32H63	LakeSediment	pollen	pollen	assemblage	MAT			temperature	degC	abs	T	air@surface	warmest month	summer+	positive	352	12567	191	0.944368	Temp12k	TB		http://lipdverse.org/globalHolocene/0_54_0/CandelabraLake.Cwynar.1995.html
CandelabraLake.Cwynar.1995	Candelabra Lake	North America>Canada>Yukon Territory	61.68	-130.65	1040	10.7202/033027ar	10.5194/cp-10-1605-2014	www.ncdc.noaa.gov/paleo/study/15444	10.21233/N32H63	LakeSediment	pollen	pollen	assemblage	MAT			temperatureComposite	degC	anom	T	air@surface	warmest month + winter	annual	positive	352	12567	191	0.944368	Temp12k	TB	this timeseries was composited programmatically, with the assumption that all values are measured at equivalent levels	http://lipdverse.org/globalHolocene/0_54_0/CandelabraLake.Cwynar.1995.html
CandelabraLake.Cwynar.1995	Candelabra Lake	North America>Canada>Yukon Territory	61.68	-130.65	1040	10.7202/033027ar	10.5194/cp-10-1605-2014	www.ncdc.noaa.gov/paleo/study/15444	10.21233/N32H63	LakeSediment	pollen	pollen	assemblage				temperature	degC		T	air@surface	winter	winter+	positive	352	12567	191	0.944368	Temp12k	DSK		http://lipdverse.org/globalHolocene/0_54_0/CandelabraLake.Cwynar.1995.html
Menez-Cam.VanZeist.1964	Menez-Cam	Europe>Western Europe>France	48.25	-3.5	133	van Zeist, W. 1964. A paleobotanical study of some bogs in western Brittany (Finistere), France. Palaeohistoria, 10:157-180.	10.1038/nature25464	this compilation	10.21233/C7FS-KF76	Peat	pollen	pollen	assemblage	MAT			temperature	degC	abs	T	air@surface	coldest month	winter+	positive	348.22	5329.04	107.29	0.60231	Temp12k	BSAD		http://lipdverse.org/globalHolocene/0_54_0/Menez-Cam.VanZeist.1964.html
Menez-Cam.VanZeist.1964	Menez-Cam	Europe>Western Europe>France	48.25	-3.5	133	van Zeist, W. 1964. A paleobotanical study of some bogs in western Brittany (Finistere), France. Palaeohistoria, 10:157-180.	10.1038/nature25464	this compilation	10.21233/C7FS-KF76	Peat	pollen	pollen	assemblage	MAT			temperatureComposite	degC	abs	T	air@surface	warmest + coldest months	annual	positive	348.22	5329.04	107.29	0.60231	Temp12k	BSAD		http://lipdverse.org/globalHolocene/0_54_0/Menez-Cam.VanZeist.1964.html
Menez-Cam.VanZeist.1964	Menez-Cam	Europe>Western Europe>France	48.25	-3.5	133	van Zeist, W. 1964. A paleobotanical study of some bogs in western Brittany (Finistere), France. Palaeohistoria, 10:157-180.	10.1038/nature25464	this compilation	10.21233/C7FS-KF76	Peat	pollen	pollen	assemblage	MAT			temperature	degC	abs	T	air@surface	warmest month	summer+	positive	348.22	5329.04	107.29	0.60231	Temp12k	BSAD		http://lipdverse.org/globalHolocene/0_54_0/Menez-Cam.VanZeist.1964.html
Woryty.EPD	Woryty	Europe>Eastern Europe>Poland	53.75	20.2	105	Pawlikowski, M., M. Ralska-Jasiewiczowa, W. Schoenborn, E. Stupnicka, and K. Szeroczynska. 1982. Woryty near Gietrzwald, Olsztyn Lake District, NE Poland - vegetational history and lake development during the last 12,000 years. Acta Palaeobotanica 22(1):85-116.	10.1038/nature25464	this compilation	10.21233/h3bs-6188	LakeSediment	pollen	pollen	assemblage	MAT			temperature	degC	abs	T	air@surface	coldest month	winter+	positive	347.14	10981.8	179.395	1.02979	Temp12k	BSAD		http://lipdverse.org/globalHolocene/0_54_0/Woryty.EPD.html
Woryty.EPD	Woryty	Europe>Eastern Europe>Poland	53.75	20.2	105	Pawlikowski, M., M. Ralska-Jasiewiczowa, W. Schoenborn, E. Stupnicka, and K. Szeroczynska. 1982. Woryty near Gietrzwald, Olsztyn Lake District, NE Poland - vegetational history and lake development during the last 12,000 years. Acta Palaeobotanica 22(1):85-116.	10.1038/nature25464	this compilation	10.21233/h3bs-6188	LakeSediment	pollen	pollen	assemblage	MAT			temperatureComposite	degC	abs	T	air@surface	warmest + coldest months	annual	positive	347.14	10981.8	179.395	1.02979	Temp12k	BSAD		http://lipdverse.org/globalHolocene/0_54_0/Woryty.EPD.html
Woryty.EPD	Woryty	Europe>Eastern Europe>Poland	53.75	20.2	105	Pawlikowski, M., M. Ralska-Jasiewiczowa, W. Schoenborn, E. Stupnicka, and K. Szeroczynska. 1982. Woryty near Gietrzwald, Olsztyn Lake District, NE Poland - vegetational history and lake development during the last 12,000 years. Acta Palaeobotanica 22(1):85-116.	10.1038/nature25464	this compilation	10.21233/h3bs-6188	LakeSediment	pollen	pollen	assemblage	MAT			temperature	degC	abs	T	air@surface	warmest month	summer+	positive	347.14	10981.8	179.395	1.02979	Temp12k	BSAD		http://lipdverse.org/globalHolocene/0_54_0/Woryty.EPD.html
Lednica-1.Makohonienko.1991	Lednica -1	Europe>Eastern Europe>Poland	52.56	17.39	109	Makohonienko, M. 1991. (Polish). Pages 63-70 in K. Tobolski, editor. Wstep do paleoecologi lednideiego parku Krajobvazowego.	10.1038/nature25464	this compilation	10.21233/8VJB-WW55	LakeSediment	pollen	pollen	assemblage	MAT			temperature	degC	abs	T	air@surface	coldest month	winter+	positive	345.51	10381.9	125.39	0.896741	Temp12k	BSAD		http://lipdverse.org/globalHolocene/0_54_0/Lednica-1.Makohonienko.1991.html
Lednica-1.Makohonienko.1991	Lednica -1	Europe>Eastern Europe>Poland	52.56	17.39	109	Makohonienko, M. 1991. (Polish). Pages 63-70 in K. Tobolski, editor. Wstep do paleoecologi lednideiego parku Krajobvazowego.	10.1038/nature25464	this compilation	10.21233/8VJB-WW55	LakeSediment	pollen	pollen	assemblage	MAT			temperatureComposite	degC	abs	T	air@surface	warmest + coldest months	annual	positive	345.51	10381.9	125.39	0.896741	Temp12k	BSAD		http://lipdverse.org/globalHolocene/0_54_0/Lednica-1.Makohonienko.1991.html
Lednica-1.Makohonienko.1991	Lednica -1	Europe>Eastern Europe>Poland	52.56	17.39	109	Makohonienko, M. 1991. (Polish). Pages 63-70 in K. Tobolski, editor. Wstep do paleoecologi lednideiego parku Krajobvazowego.	10.1038/nature25464	this compilation	10.21233/8VJB-WW55	LakeSediment	pollen	pollen	assemblage	MAT			temperature	degC	abs	T	air@surface	warmest month	summer+	positive	345.51	10381.9	125.39	0.896741	Temp12k	BSAD		http://lipdverse.org/globalHolocene/0_54_0/Lednica-1.Makohonienko.1991.html
HU87033_87017PC.Andrews.1999	HU87033_87017PC	Atlantic Ocean>North Atlantic Ocean	54.6165	-56.1767	-514	10.1002/(SICI)1099-1417(199908)14:5<383::AID-JQS464>3.0.CO;2-J		www.ncdc.noaa.gov/paleo/study/5919		MarineSediment	isotope	d18O	pachyderma	Bayfoxm (byfox_predict.m) 10.1029/2019PA003576 Parameters: prior_mean=2.3283, prior_std=10, species=pachy, bayes=unspecified; For d18osw, values are specified to change through time, and are calculated using the getvardelo.m program from Jess Tierney, based on the modern value of d18osw (-0.97243) for the archive location			temperature	degC	abs	T	sea@surface	annual	annual	positive	340	11522	93	0.626006	Temp12k	JET, DSK	ages based on median of Bacon ensemble; age gap between 6.2 and 1.6 ka; seven ages over Holocene; retain	http://lipdverse.org/globalHolocene/0_54_0/HU87033_87017PC.Andrews.1999.html
LiivjarveBog.Koff.1989	Liivjarve Bog	Europe>Northern Europe>Estonia	59.22	27.58	46	Koff, T. 1990. Reconstruction of palaeogeographical conditions in NE Estonia on the basis of bog and lake deposits. In: Estonia-Finnish seminar on environmental questions. Joensuu, 21-22.08.1989: 99-115.	10.1038/nature25464	this compilation	10.21233/raph-rb39	Peat	pollen	pollen	assemblage	MAT			temperature	degC	abs	T	air@surface	coldest month	winter+	positive	332.37	10636.8	133.04	0.679317	Temp12k	BSAD		http://lipdverse.org/globalHolocene/0_54_0/LiivjarveBog.Koff.1989.html
LiivjarveBog.Koff.1989	Liivjarve Bog	Europe>Northern Europe>Estonia	59.22	27.58	46	Koff, T. 1990. Reconstruction of palaeogeographical conditions in NE Estonia on the basis of bog and lake deposits. In: Estonia-Finnish seminar on environmental questions. Joensuu, 21-22.08.1989: 99-115.	10.1038/nature25464	this compilation	10.21233/raph-rb39	Peat	pollen	pollen	assemblage	MAT			temperatureComposite	degC	abs	T	air@surface	warmest + coldest months	annual	positive	332.37	10636.8	133.04	0.679317	Temp12k	BSAD		http://lipdverse.org/globalHolocene/0_54_0/LiivjarveBog.Koff.1989.html
LiivjarveBog.Koff.1989	Liivjarve Bog	Europe>Northern Europe>Estonia	59.22	27.58	46	Koff, T. 1990. Reconstruction of palaeogeographical conditions in NE Estonia on the basis of bog and lake deposits. In: Estonia-Finnish seminar on environmental questions. Joensuu, 21-22.08.1989: 99-115.	10.1038/nature25464	this compilation	10.21233/raph-rb39	Peat	pollen	pollen	assemblage	MAT			temperature	degC	abs	T	air@surface	warmest month	summer+	positive	332.37	10636.8	133.04	0.679317	Temp12k	BSAD		http://lipdverse.org/globalHolocene/0_54_0/LiivjarveBog.Koff.1989.html
BuntesMoor.Weirich.1980	Buntes Moor	Europe>Western Europe>Austria	47	11.14	2285	Weirich, J., and S. Bortenschlager. 1980. Beitraege zur Vegetationsgeschichte Tirols III: Stubaier Alpen - Zillertaler Alpen. Ber. nat.-med. Verein Innsbruck 67:7-30.	10.1038/nature25464	this compilation	10.21233/30SW-XP94	Peat	pollen	pollen	assemblage	MAT			temperature	degC	abs	T	air@surface	coldest month	winter+	positive	330.41	6521.1	75.69	0.969197	Temp12k	BSAD		http://lipdverse.org/globalHolocene/0_54_0/BuntesMoor.Weirich.1980.html
BuntesMoor.Weirich.1980	Buntes Moor	Europe>Western Europe>Austria	47	11.14	2285	Weirich, J., and S. Bortenschlager. 1980. Beitraege zur Vegetationsgeschichte Tirols III: Stubaier Alpen - Zillertaler Alpen. Ber. nat.-med. Verein Innsbruck 67:7-30.	10.1038/nature25464	this compilation	10.21233/30SW-XP94	Peat	pollen	pollen	assemblage	MAT			temperatureComposite	degC	abs	T	air@surface	warmest + coldest months	annual	positive	330.41	6521.1	75.69	0.969197	Temp12k	BSAD		http://lipdverse.org/globalHolocene/0_54_0/BuntesMoor.Weirich.1980.html
BuntesMoor.Weirich.1980	Buntes Moor	Europe>Western Europe>Austria	47	11.14	2285	Weirich, J., and S. Bortenschlager. 1980. Beitraege zur Vegetationsgeschichte Tirols III: Stubaier Alpen - Zillertaler Alpen. Ber. nat.-med. Verein Innsbruck 67:7-30.	10.1038/nature25464	this compilation	10.21233/30SW-XP94	Peat	pollen	pollen	assemblage	MAT			temperature	degC	abs	T	air@surface	warmest month	summer+	positive	330.41	6521.1	75.69	0.969197	Temp12k	BSAD		http://lipdverse.org/globalHolocene/0_54_0/BuntesMoor.Weirich.1980.html
Luganskoe.Kvavadze.1994	Luganskoe	Europe>Eastern Europe>Russian Federation	43.73	40.69	2428	Kvavadze, E.V., Yu.V. Efremov, G.V. Bukreeva, and V.V. Akatov. 1994. Palynological characteristic of the series of lacustrine and paludal deposites of the Holocene in the headwaters of the Zakan river (Western Caucsus). Bulletin of the Georgian Academy of Sciences, 150:177-184.	10.1038/nature25464	this compilation	10.21233/mtkm-0h07	Peat	pollen	pollen	assemblage	MAT			temperature	degC	abs	T	air@surface	coldest month	winter+	positive	328.05	5584.21	155.58	0.570759	Temp12k	BSAD		http://lipdverse.org/globalHolocene/0_54_0/Luganskoe.Kvavadze.1994.html
Luganskoe.Kvavadze.1994	Luganskoe	Europe>Eastern Europe>Russian Federation	43.73	40.69	2428	Kvavadze, E.V., Yu.V. Efremov, G.V. Bukreeva, and V.V. Akatov. 1994. Palynological characteristic of the series of lacustrine and paludal deposites of the Holocene in the headwaters of the Zakan river (Western Caucsus). Bulletin of the Georgian Academy of Sciences, 150:177-184.	10.1038/nature25464	this compilation	10.21233/mtkm-0h07	Peat	pollen	pollen	assemblage	MAT			temperatureComposite	degC	abs	T	air@surface	warmest + coldest months	annual	positive	328.05	5584.21	155.58	0.570759	Temp12k	BSAD		http://lipdverse.org/globalHolocene/0_54_0/Luganskoe.Kvavadze.1994.html
Luganskoe.Kvavadze.1994	Luganskoe	Europe>Eastern Europe>Russian Federation	43.73	40.69	2428	Kvavadze, E.V., Yu.V. Efremov, G.V. Bukreeva, and V.V. Akatov. 1994. Palynological characteristic of the series of lacustrine and paludal deposites of the Holocene in the headwaters of the Zakan river (Western Caucsus). Bulletin of the Georgian Academy of Sciences, 150:177-184.	10.1038/nature25464	this compilation	10.21233/mtkm-0h07	Peat	pollen	pollen	assemblage	MAT			temperature	degC	abs	T	air@surface	warmest month	summer+	positive	328.05	5584.21	155.58	0.570759	Temp12k	BSAD		http://lipdverse.org/globalHolocene/0_54_0/Luganskoe.Kvavadze.1994.html
PC6.Minoshima.2007	PC6	Pacific Ocean>North Pacific Ocean	40.4	143.5	-2215	10.1016/j.palaeo.2007.06.022		this compilation		MarineSediment	alkenone	alkenone	UK'37	Bayspline (UK_predict.m) 10.1002/2017PA003201 Parameters: pstd=10, bayes=unspecified			temperature	degC	abs	T	sea@surface	annual	annual	positive	325	27018	41	1.11349	Temp12k	JET, DSK		http://lipdverse.org/globalHolocene/0_54_0/PC6.Minoshima.2007.html
SwienskuhleDAHIII.Behre.1986	Swienskuhle DAH III	Europe>Western Europe>Germany	53.67	8.73	5	Behre, K.E., and D. Kucan. 1986. Die Reflektion archaeologisch bekannter Siedlungen in Pollendiagrammen verschiedener Entfernung. - Beispiele aus der Siedlungskammer Floegeln, Nordwestdeutschland. Pages 95-114 in K.-E. Behre, editor. Anthropogenic indicators in pollen diagrams. Balkema, Rotterdam, The Netherlands.	10.1038/nature25464	10.1594/PANGAEA.739876	not in Neotoma	Peat	pollen	pollen	assemblage	MAT			temperature	degC	abs	T	air@surface	coldest month	winter+	positive	317.38	7168.22	94.22	0.729838	Temp12k	BSAD		http://lipdverse.org/globalHolocene/0_54_0/SwienskuhleDAHIII.Behre.1986.html
SwienskuhleDAHIII.Behre.1986	Swienskuhle DAH III	Europe>Western Europe>Germany	53.67	8.73	5	Behre, K.E., and D. Kucan. 1986. Die Reflektion archaeologisch bekannter Siedlungen in Pollendiagrammen verschiedener Entfernung. - Beispiele aus der Siedlungskammer Floegeln, Nordwestdeutschland. Pages 95-114 in K.-E. Behre, editor. Anthropogenic indicators in pollen diagrams. Balkema, Rotterdam, The Netherlands.	10.1038/nature25464	10.1594/PANGAEA.739876	not in Neotoma	Peat	pollen	pollen	assemblage	MAT			temperatureComposite	degC	abs	T	air@surface	warmest + coldest months	annual	positive	317.38	7168.22	94.22	0.729838	Temp12k	BSAD		http://lipdverse.org/globalHolocene/0_54_0/SwienskuhleDAHIII.Behre.1986.html
SwienskuhleDAHIII.Behre.1986	Swienskuhle DAH III	Europe>Western Europe>Germany	53.67	8.73	5	Behre, K.E., and D. Kucan. 1986. Die Reflektion archaeologisch bekannter Siedlungen in Pollendiagrammen verschiedener Entfernung. - Beispiele aus der Siedlungskammer Floegeln, Nordwestdeutschland. Pages 95-114 in K.-E. Behre, editor. Anthropogenic indicators in pollen diagrams. Balkema, Rotterdam, The Netherlands.	10.1038/nature25464	10.1594/PANGAEA.739876	not in Neotoma	Peat	pollen	pollen	assemblage	MAT			temperature	degC	abs	T	air@surface	warmest month	summer+	positive	317.38	7168.22	94.22	0.729838	Temp12k	BSAD		http://lipdverse.org/globalHolocene/0_54_0/SwienskuhleDAHIII.Behre.1986.html
Lynn.Nichols.1967	Lynn	North America>Canada>Manitoba	56.84	-101.04	340	10.1016/0034-6667(67)90151-0	10.1038/nature25464	this compilation	10.21233/N34T76	LakeSediment	pollen	pollen	assemblage	MAT			temperature	degC	abs	T	air@surface	warmest month	summer+	positive	314.2	7428	185	1.12457	Temp12k	TB		http://lipdverse.org/globalHolocene/0_54_0/Lynn.Nichols.1967.html
Lynn.Nichols.1967	Lynn	North America>Canada>Manitoba	56.84	-101.04	340	10.1016/0034-6667(67)90151-0	10.1038/nature25464	this compilation	10.21233/N34T76	LakeSediment	pollen	pollen	assemblage	MAT			temperature	degC	abs	T	air@surface	coldest month	winter+	positive	314.2	7428	185	1.12457	Temp12k	TB		http://lipdverse.org/globalHolocene/0_54_0/Lynn.Nichols.1967.html
Lynn.Nichols.1967	Lynn	North America>Canada>Manitoba	56.84	-101.04	340	10.1016/0034-6667(67)90151-0	10.1038/nature25464	this compilation	10.21233/N34T76	LakeSediment	pollen	pollen	assemblage	MAT			temperature	degC	abs	T	air@surface	annual	annual	positive	314.2	7428	185	1.12457	Temp12k	TB		http://lipdverse.org/globalHolocene/0_54_0/Lynn.Nichols.1967.html
GeoB1023_5.Kim.2002	GeoB1023_5	Atlantic Ocean>South Atlantic Ocean	-17.1572	11.0117	-1978	10.1016/S0012-821X(01)00545-3	10.1144/GSL.SP.1992.064.01.19	10.1594/PANGAEA.88346		MarineSediment	alkenone	alkenone	UK'37	Bayspline (UK_predict.m) 10.1002/2017PA003201 Parameters: pstd=10, bayes=unspecified			temperature	degC	abs	T	sea@surface	annual	annual	positive	310	21190	160	0.416875	Temp12k	PMS, SLJ, JET	age gap 5.9-1.9 ka; five ages within Holocene; retain to improve SH coverage	http://lipdverse.org/globalHolocene/0_54_0/GeoB1023_5.Kim.2002.html
MD99-2266.Moossen.2015	MD99-2269	Arctic Ocean	66.2295	-23.2655	-106	10.1016/j.quascirev.2015.10.013		www.ncdc.noaa.gov/paleo/study/20023		MarineSediment	alkenone	alkenone	UK37	Conte et al 2006		0.44 deg C; values were converted to SSTs using the calibration equation published by Conte et al. (2006),N	temperature	degC	abs	T	sea@surface	annual	annual	positive	310	10744	25	2.39601	Temp12k	AdV, LJ	UK37 data not available; no Bayesian recalibration	http://lipdverse.org/globalHolocene/0_54_0/MD99-2266.Moossen.2015.html
MD99-2266.Moossen.2015	MD99-2269	Arctic Ocean	66.2295	-23.2655	-106	10.1016/j.quascirev.2015.10.013		www.ncdc.noaa.gov/paleo/study/20023		MarineSediment	other microfossil	diatom	assemblage			several transfer function techniques	temperature	degC	abs	T	sea@surface	8	summerOnly	positive	310	10744	25	2.39601	Temp12k	AdV		http://lipdverse.org/globalHolocene/0_54_0/MD99-2266.Moossen.2015.html
Little.Whitlock.1995	Little	North America>United States Of America>Oregon	44.17	-123.58	217	10.1130/0016-7606(1995)107<0867:LQVACH>2.3.CO;2	10.1038/nature25464	this compilation	10.21233/N3K446	LakeSediment	pollen	pollen	assemblage	MAT			temperature	degC	abs	T	air@surface	warmest month	summer+	positive	305	10372	279	0.342027	Temp12k	DSK	age gap of 4.0 ka, but older part of core is well dated	http://lipdverse.org/globalHolocene/0_54_0/Little.Whitlock.1995.html
Little.Whitlock.1995	Little	North America>United States Of America>Oregon	44.17	-123.58	217	10.1130/0016-7606(1995)107<0867:LQVACH>2.3.CO;2	10.1038/nature25464	this compilation	10.21233/N3K446	LakeSediment	pollen	pollen	assemblage	MAT			temperature	degC	abs	T	air@surface	coldest month	winter+	positive	305	10372	279	0.342027	Temp12k	DSK	age gap of 4.0 ka, but older part of core is well dated	http://lipdverse.org/globalHolocene/0_54_0/Little.Whitlock.1995.html
Little.Whitlock.1995	Little	North America>United States Of America>Oregon	44.17	-123.58	217	10.1130/0016-7606(1995)107<0867:LQVACH>2.3.CO;2	10.1038/nature25464	this compilation	10.21233/N3K446	LakeSediment	pollen	pollen	assemblage	MAT			temperature	degC	abs	T	air@surface	annual	annual	positive	305	10372	279	0.342027	Temp12k	DSK	age gap of 4.0 ka, but older part of core is well dated	http://lipdverse.org/globalHolocene/0_54_0/Little.Whitlock.1995.html
PL07_39PC.Lea.2003	PL07_39PC	Atlantic Ocean>North Atlantic Ocean>Caribbean Sea	10.7	-65.9417	-790	10.1126/science.1088470	10.1029/97PA00230	www.ncdc.noaa.gov/paleo/study/2585		MarineSediment	isotope	d18O	bulloides	Bayfoxm (byfox_predict.m) 10.1029/2019PA003576 Parameters: prior_mean=26.8736, prior_std=10, species=bulloides, bayes=unspecified; For d18osw, values are specified to change through time, and are calculated using the getvardelo.m program from Jess Tierney, based on the modern value of d18osw (0.73969) for the archive location			temperature	degC	abs	T	sea@surface	annual	annual	positive	305	24764	148	1.53912	Temp12k	JET, DSK	turbidite between 170 and 190 cm requires depth correction; depths are reported in non-corrected scale. Raw 14C used not available with the Lea 2003 (only calibrated value). Raw 14C used were picked from Lin 1997 (10.1029/97PA00230).	http://lipdverse.org/globalHolocene/0_54_0/PL07_39PC.Lea.2003.html
PL07_39PC.Lea.2003	PL07_39PC	Atlantic Ocean>North Atlantic Ocean>Caribbean Sea	10.7	-65.9417	-790	10.1126/science.1088470	10.1029/97PA00230	www.ncdc.noaa.gov/paleo/study/2585		MarineSediment	isotope	d18O	ruber	Bayfoxm (byfox_predict.m) 10.1029/2019PA003576 Parameters: prior_mean=26.8736, prior_std=10, species=ruber, bayes=unspecified; For d18osw, values are specified to change through time, and are calculated using the getvardelo.m program from Jess Tierney, based on the modern value of d18osw (0.73969) for the archive location			temperature	degC	abs	T	sea@surface	annual	annual	positive	305	17817	149	1.53912	Temp12k	JET, DSK	turbidite between 170 and 190 cm requires depth correction; depths are reported in non-corrected scale. Raw 14C used not available with the Lea 2003 (only calibrated value). Raw 14C used were picked from Lin 1997 (10.1029/97PA00230).	http://lipdverse.org/globalHolocene/0_54_0/PL07_39PC.Lea.2003.html
PL07_39PC.Lea.2003	PL07_39PC	Atlantic Ocean>North Atlantic Ocean>Caribbean Sea	10.7	-65.9417	-790	10.1126/science.1088470	10.1029/97PA00230	www.ncdc.noaa.gov/paleo/study/2585		MarineSediment	isotope	d18O	ruber_pink	Bayfoxm (byfox_predict.m) 10.1029/2019PA003576 Parameters: prior_mean=26.8736, prior_std=10, species=ruber, bayes=unspecified; For d18osw, values are specified to change through time, and are calculated using the getvardelo.m program from Jess Tierney, based on the modern value of d18osw (0.73969) for the archive location			temperature	degC	abs	T	sea@surface	annual	annual	positive	305	24764	333.863	1.53912	Temp12k	JET, DSK	turbidite between 170 and 190 cm requires depth correction; depths are reported in non-corrected scale. Raw 14C used not available with the Lea 2003 (only calibrated value). Raw 14C used were picked from Lin 1997 (10.1029/97PA00230).	http://lipdverse.org/globalHolocene/0_54_0/PL07_39PC.Lea.2003.html
PL07_39PC.Lea.2003	PL07_39PC	Atlantic Ocean>North Atlantic Ocean>Caribbean Sea	10.7	-65.9417	-790	10.1126/science.1088470	10.1029/97PA00230	www.ncdc.noaa.gov/paleo/study/2585		MarineSediment	Mg/Ca	Mg/Ca	ruber	Baymag (baymag_predict.m) github.com/jesstierney/BAYMAG Parameters: omega=1.7102, salinity=36.1985, pH=8.0617, clean=1, species=ruber, pstd=10, varargin=0			temperature	degC	abs	T	sea@surface	annual	annual	positive	305	24764	148	1.53912	Temp12k	LJ, OC, JET	turbidite between 170 and 190 cm requires depth correction; depths are reported in non-corrected scale. Raw 14C used not available with the Lea 2003 (only calibrated value). Raw 14C used were picked from Lin 1997 (10.1029/97PA00230).	http://lipdverse.org/globalHolocene/0_54_0/PL07_39PC.Lea.2003.html
Zalozhtsy.Bezusko.1992	Zalozhtsy	Europe>Eastern Europe>Ukraine	49.75	25.45	320	Bezusko, L.G., T.M. Kajutkina, and N.N. Kovalyukh. 1982. YIII s'ezd Ukrainskovo botanicheskogo obschestva [New data of Allerod vegetation of Ukraine]. Naukova dumka, Kiev, Ukraine.	10.1038/nature25464	this compilation	10.21233/YD8B-WB47	Peat	pollen	pollen	assemblage	MAT			temperature	degC	abs	T	air@surface	coldest month	winter+	positive	304.62	9905.4	289.36	1.56237	Temp12k	BSAD		http://lipdverse.org/globalHolocene/0_54_0/Zalozhtsy.Bezusko.1992.html
Zalozhtsy.Bezusko.1992	Zalozhtsy	Europe>Eastern Europe>Ukraine	49.75	25.45	320	Bezusko, L.G., T.M. Kajutkina, and N.N. Kovalyukh. 1982. YIII s'ezd Ukrainskovo botanicheskogo obschestva [New data of Allerod vegetation of Ukraine]. Naukova dumka, Kiev, Ukraine.	10.1038/nature25464	this compilation	10.21233/YD8B-WB47	Peat	pollen	pollen	assemblage	MAT			temperatureComposite	degC	abs	T	air@surface	warmest + coldest months	annual	positive	304.62	9905.4	289.36	1.56237	Temp12k	BSAD		http://lipdverse.org/globalHolocene/0_54_0/Zalozhtsy.Bezusko.1992.html
Zalozhtsy.Bezusko.1992	Zalozhtsy	Europe>Eastern Europe>Ukraine	49.75	25.45	320	Bezusko, L.G., T.M. Kajutkina, and N.N. Kovalyukh. 1982. YIII s'ezd Ukrainskovo botanicheskogo obschestva [New data of Allerod vegetation of Ukraine]. Naukova dumka, Kiev, Ukraine.	10.1038/nature25464	this compilation	10.21233/YD8B-WB47	Peat	pollen	pollen	assemblage	MAT			temperature	degC	abs	T	air@surface	warmest month	summer+	positive	304.62	9905.4	289.36	1.56237	Temp12k	BSAD		http://lipdverse.org/globalHolocene/0_54_0/Zalozhtsy.Bezusko.1992.html
MD84_527.Labracherie.1989	MD84_527	Indian; Indian Ocean	-43.8217	51.3183	-3262	10.1029/PA003i003p00361	10.1029/92PA00709	10.1594/PANGAEA.52302,10.1594/PANGAEA.52483,10.1594/PANGAEA.863097		MarineSediment	other microfossil	diatom	assemblage	Transfer function		Diatom TFT after Imbrie and Kipp, 1971	temperature	degC	abs	T	sea@surface	Summer	summerOnly	positive	300	21800	360	1.45455	Temp12k	OC		http://lipdverse.org/globalHolocene/0_54_0/MD84_527.Labracherie.1989.html
PannelBridge.Waller.1993	Pannel Bridge	Europe>Northern Europe>British Isles>United Kingdom	50.91	0.68	3	10.1111/j.1469-8137.1993.tb03825.x	10.1038/nature25464	this compilation	10.21233/Q9SK-T894	Peat	pollen	pollen	assemblage	MAT			temperature	degC	abs	T	air@surface	coldest month	winter+	positive	299.41	10975.5	61.98	0.703853	Temp12k	BSAD		http://lipdverse.org/globalHolocene/0_54_0/PannelBridge.Waller.1993.html
PannelBridge.Waller.1993	Pannel Bridge	Europe>Northern Europe>British Isles>United Kingdom	50.91	0.68	3	10.1111/j.1469-8137.1993.tb03825.x	10.1038/nature25464	this compilation	10.21233/Q9SK-T894	Peat	pollen	pollen	assemblage	MAT			temperatureComposite	degC	abs	T	air@surface	warmest + coldest months	annual	positive	299.41	10975.5	61.98	0.703853	Temp12k	BSAD		http://lipdverse.org/globalHolocene/0_54_0/PannelBridge.Waller.1993.html
PannelBridge.Waller.1993	Pannel Bridge	Europe>Northern Europe>British Isles>United Kingdom	50.91	0.68	3	10.1111/j.1469-8137.1993.tb03825.x	10.1038/nature25464	this compilation	10.21233/Q9SK-T894	Peat	pollen	pollen	assemblage	MAT			temperature	degC	abs	T	air@surface	warmest month	summer+	positive	299.41	10975.5	61.98	0.703853	Temp12k	BSAD		http://lipdverse.org/globalHolocene/0_54_0/PannelBridge.Waller.1993.html
KardashinskiSwamp.Kremenetski.1995	Kardashinski Swamp	Europe>Eastern Europe>Ukraine	46.52	32.62	4	10.1016/0034-6667(94)00123-2	10.1038/nature25464	this compilation	10.21233/N37T6R	Peat	pollen	pollen	assemblage	MAT			temperature	degC	abs	T	air@surface	coldest month	winter+	positive	290.92	9206.06	199.09	1.45819	Temp12k	BSAD		http://lipdverse.org/globalHolocene/0_54_0/KardashinskiSwamp.Kremenetski.1995.html
KardashinskiSwamp.Kremenetski.1995	Kardashinski Swamp	Europe>Eastern Europe>Ukraine	46.52	32.62	4	10.1016/0034-6667(94)00123-2	10.1038/nature25464	this compilation	10.21233/N37T6R	Peat	pollen	pollen	assemblage	MAT			temperatureComposite	degC	abs	T	air@surface	warmest + coldest months	annual	positive	290.92	9206.06	199.09	1.45819	Temp12k	BSAD		http://lipdverse.org/globalHolocene/0_54_0/KardashinskiSwamp.Kremenetski.1995.html
KardashinskiSwamp.Kremenetski.1995	Kardashinski Swamp	Europe>Eastern Europe>Ukraine	46.52	32.62	4	10.1016/0034-6667(94)00123-2	10.1038/nature25464	this compilation	10.21233/N37T6R	Peat	pollen	pollen	assemblage	MAT			temperature	degC	abs	T	air@surface	warmest month	summer+	positive	290.92	9206.06	199.09	1.45819	Temp12k	BSAD		http://lipdverse.org/globalHolocene/0_54_0/KardashinskiSwamp.Kremenetski.1995.html
BebrukasLake.Shulija.1967	Bebrukas Lake	Europe>Northern Europe>Lithuania	54.09	24.12	149	Shulija, K.S., V.J. Lujanas, Z.A. Kibilda, J.J. Banys, and I.K. Genutiene. 1967. Stratigraphy and chronology of lacustrine and bog deposits of the Bebrukas lake hollow [in Russian]. Trudi Instituta Geologiyi, Vilnius, 5:231-239.	10.1038/nature25464	this compilation	10.21233/jwdw-gn89	Peat	pollen	pollen	assemblage	MAT			temperature	degC	abs	T	air@surface	coldest month	winter+	positive	285.89	10889.6	221.26	1.19514	Temp12k	BSAD		http://lipdverse.org/globalHolocene/0_54_0/BebrukasLake.Shulija.1967.html
BebrukasLake.Shulija.1967	Bebrukas Lake	Europe>Northern Europe>Lithuania	54.09	24.12	149	Shulija, K.S., V.J. Lujanas, Z.A. Kibilda, J.J. Banys, and I.K. Genutiene. 1967. Stratigraphy and chronology of lacustrine and bog deposits of the Bebrukas lake hollow [in Russian]. Trudi Instituta Geologiyi, Vilnius, 5:231-239.	10.1038/nature25464	this compilation	10.21233/jwdw-gn89	Peat	pollen	pollen	assemblage	MAT			temperatureComposite	degC	abs	T	air@surface	warmest + coldest months	annual	positive	285.89	10889.6	221.26	1.19514	Temp12k	BSAD		http://lipdverse.org/globalHolocene/0_54_0/BebrukasLake.Shulija.1967.html
BebrukasLake.Shulija.1967	Bebrukas Lake	Europe>Northern Europe>Lithuania	54.09	24.12	149	Shulija, K.S., V.J. Lujanas, Z.A. Kibilda, J.J. Banys, and I.K. Genutiene. 1967. Stratigraphy and chronology of lacustrine and bog deposits of the Bebrukas lake hollow [in Russian]. Trudi Instituta Geologiyi, Vilnius, 5:231-239.	10.1038/nature25464	this compilation	10.21233/jwdw-gn89	Peat	pollen	pollen	assemblage	MAT			temperature	degC	abs	T	air@surface	warmest month	summer+	positive	285.89	10889.6	221.26	1.19514	Temp12k	BSAD		http://lipdverse.org/globalHolocene/0_54_0/BebrukasLake.Shulija.1967.html
GeoB33131.Lamy.2002	GeoB3313-1	Pacific Ocean>South Pacific Ocean	-41	-74.3	-852	10.1029/2001PA000727		10.1594/PANGAEA.735166		MarineSediment	alkenone	alkenone	UK'37	Bayspline (UK_predict.m) 10.1002/2017PA003201 Parameters: pstd=10, bayes=unspecified			temperature	degC	abs	T	sea@surface	annual	annual	positive	283.255	6989.94	161.021	1.04374	Temp12k	PMS, DSK, JET	ages based on median of Bacon ensemble	http://lipdverse.org/globalHolocene/0_54_0/GeoB33131.Lamy.2002.html
HU87033_87018PC.Andrews.1999	HU87033_87018PC	Atlantic Ocean>North Atlantic Ocean	54.7952	-56.0583	-460	10.1002/(SICI)1099-1417(199908)14:5<383::AID-JQS464>3.0.CO;2-J		www.ncdc.noaa.gov/paleo/study/5919		MarineSediment	isotope	d18O	pachyderma	Bayfoxm (byfox_predict.m) 10.1029/2019PA003576 Parameters: prior_mean=2.3283, prior_std=10, species=pachy, bayes=unspecified; For d18osw, values are specified to change through time, and are calculated using the getvardelo.m program from Jess Tierney, based on the modern value of d18osw (-0.97243) for the archive location			temperature	degC	abs	T	sea@surface	annual	annual	positive	280	9008	391	0.687443	Temp12k	JET, DSK	ages based on median of bacon ensemble; age gap between 5.6 and 0.8 ka; six ages over Holocene; retain	http://lipdverse.org/globalHolocene/0_54_0/HU87033_87018PC.Andrews.1999.html
BJ8_03_10GGC.Linsley.2010	BJ8_03_10GGC	Pacific Ocean>Western Pacific Ocean>South China And Eastern Archipelagic Seas	-7.3667	115.25	-649	10.1038/NGEO920		www.ncdc.noaa.gov/paleo/study/10420		MarineSediment	isotope	d18O	ruber	Bayfoxm (byfox_predict.m) 10.1029/2019PA003576 Parameters: prior_mean=28.7261, prior_std=10, species=ruber, bayes=unspecified; For d18osw, values are specified to change through time, and are calculated using the getvardelo.m program from Jess Tierney, based on the modern value of d18osw (0.17327) for the archive location			temperature	degC	abs	T	sea@surface	annual	annual	positive	275	12025	194	0.341151	Temp12k	JET, DSK	age gap between 7.9 and 3.5 ka; retain to imporove SH coverage	http://lipdverse.org/globalHolocene/0_54_0/BJ8_03_10GGC.Linsley.2010.html
850Lake.Shemesh.2001	Lake 850	Europe>Northern Europe>Scandinavia>Sweden	68.37	19.12	850	10.1191/095968301678302887	10.1016/j.quascirev.2004.04.006	www.ncdc.noaa.gov/paleo/study/15444		LakeSediment	chironomid	chironomid	assemblage	WAPLS	7	100-lake training set from Sweden (Larocque et al. 2001)	temperature	degC	abs	T	air@surface	Summer	summerOnly	positive	274	9266	76.8135	0.524941	Temp12k	SEN, ILT	not all samples yielded a Tjul value	http://lipdverse.org/globalHolocene/0_54_0/850Lake.Shemesh.2001.html
M75_3_137_3.Wang.2013	M75_3_137_3	Indian Ocean	-18.2412	37.8685	-1339	10.1002/palo.20053		10.1594/PANGAEA.819999,10.1594/PANGAEA.820000,10.1594/PANGAEA.820001		MarineSediment	alkenone	alkenone	UK37	calibration based on core‐top sediments derived from Indian Ocean [Sonzogni et al., 1997] with a slope of 0.023 [Bard et al., 1997]		UK37 reproducibility 0.015	temperature	degC	abs	T	sea@surface	Summer	summerOnly	positive	269	36834	199	0.588285	Temp12k	OC	2 core names available: GIK16160‐3 and M75_3_137_3; missing underlying data; on Bayesian recalibration	http://lipdverse.org/globalHolocene/0_54_0/M75_3_137_3.Wang.2013.html
TourbieredeLanorieHenri.Comtois.1982	Tourbiere de Lanorie Henri	North America>Canada>Quebec	45.99	-73.3	18	10.1139/e82-172	10.1038/nature25464	this compilation	10.21233/N3J71S	LakeSediment	pollen	pollen	assemblage	MAT			temperature	degC	abs	T	air@surface	warmest month	summer+	positive	265	6620	223.5	0.944138	Temp12k	DSK, TB		http://lipdverse.org/globalHolocene/0_54_0/TourbieredeLanorieHenri.Comtois.1982.html
TourbieredeLanorieHenri.Comtois.1982	Tourbiere de Lanorie Henri	North America>Canada>Quebec	45.99	-73.3	18	10.1139/e82-172	10.1038/nature25464	this compilation	10.21233/N3J71S	LakeSediment	pollen	pollen	assemblage	MAT			temperature	degC	abs	T	air@surface	coldest month	winter+	positive	265	6620	223.5	0.944138	Temp12k	DSK, TB		http://lipdverse.org/globalHolocene/0_54_0/TourbieredeLanorieHenri.Comtois.1982.html
TourbieredeLanorieHenri.Comtois.1982	Tourbiere de Lanorie Henri	North America>Canada>Quebec	45.99	-73.3	18	10.1139/e82-172	10.1038/nature25464	this compilation	10.21233/N3J71S	LakeSediment	pollen	pollen	assemblage	MAT			temperature	degC	abs	T	air@surface	annual	annual	positive	265	6620	223.5	0.944138	Temp12k	DSK, TB		http://lipdverse.org/globalHolocene/0_54_0/TourbieredeLanorieHenri.Comtois.1982.html
WAISDivide.Fegyveresi.2016	WAIS Divide	Antarctica	-79.4676	-112.08	1806	10.1002/2015PA002851		www.usap-dc.org/view/dataset/601224		GlacierIce	other ice	hybrid-ice	glacier ice	modeling			temperature	degC	abs	T	air@surface	annual	annual	positive	265	5324.5	91		Temp12k	RSV, AJO		http://lipdverse.org/globalHolocene/0_54_0/WAISDivide.Fegyveresi.2016.html
WAISDivide.Fegyveresi.2016	WAIS Divide	Antarctica	-79.4676	-112.08	1806	10.1002/2015PA002851		www.usap-dc.org/view/dataset/601224		GlacierIce	other ice	bubble frequency	glacier ice			Modeled Equivalent Temperatures (C)	temperature	degC	abs	T	air@surface	annual	annual	positive	265	5324.5	91		Temp12k	RSV, AJO, JMF		http://lipdverse.org/globalHolocene/0_54_0/WAISDivide.Fegyveresi.2016.html
BiskupinskieLake.Noryskiewicz.1995	Biskupinskie Lake	Europe>Eastern Europe>Poland	52.78	17.73	80	Noryskiewicz, B. 1995. Zmiany szaty roslinnej okolic Jeziora Biskupinskiego pod wplywem czynnikow naturalnych i antropogenicznych w poznym glacjale i holocenie [Changes in vegetation of the Biskupin (Biskupinskie) lake area during the Late-Glacial and the Holocene, caused by natural and anthropogenic factors.] W. Niewiarowski (red), Turpress, Torun:147-180.	10.1038/nature25464	this compilation	10.21233/4E41-7H74	LakeSediment	pollen	pollen	assemblage	MAT			temperature	degC	abs	T	air@surface	coldest month	winter+	positive	264.67	10959.9	62.095	0	Temp12k	BSAD	chronology based on stat correlations	http://lipdverse.org/globalHolocene/0_54_0/BiskupinskieLake.Noryskiewicz.1995.html
BiskupinskieLake.Noryskiewicz.1995	Biskupinskie Lake	Europe>Eastern Europe>Poland	52.78	17.73	80	Noryskiewicz, B. 1995. Zmiany szaty roslinnej okolic Jeziora Biskupinskiego pod wplywem czynnikow naturalnych i antropogenicznych w poznym glacjale i holocenie [Changes in vegetation of the Biskupin (Biskupinskie) lake area during the Late-Glacial and the Holocene, caused by natural and anthropogenic factors.] W. Niewiarowski (red), Turpress, Torun:147-180.	10.1038/nature25464	this compilation	10.21233/4E41-7H74	LakeSediment	pollen	pollen	assemblage	MAT			temperatureComposite	degC	abs	T	air@surface	warmest + coldest months	annual	positive	264.67	10959.9	62.095	0	Temp12k	BSAD	chronology based on stat correlations	http://lipdverse.org/globalHolocene/0_54_0/BiskupinskieLake.Noryskiewicz.1995.html
BiskupinskieLake.Noryskiewicz.1995	Biskupinskie Lake	Europe>Eastern Europe>Poland	52.78	17.73	80	Noryskiewicz, B. 1995. Zmiany szaty roslinnej okolic Jeziora Biskupinskiego pod wplywem czynnikow naturalnych i antropogenicznych w poznym glacjale i holocenie [Changes in vegetation of the Biskupin (Biskupinskie) lake area during the Late-Glacial and the Holocene, caused by natural and anthropogenic factors.] W. Niewiarowski (red), Turpress, Torun:147-180.	10.1038/nature25464	this compilation	10.21233/4E41-7H74	LakeSediment	pollen	pollen	assemblage	MAT			temperature	degC	abs	T	air@surface	warmest month	summer+	positive	264.67	10959.9	62.095	0	Temp12k	BSAD	chronology based on stat correlations	http://lipdverse.org/globalHolocene/0_54_0/BiskupinskieLake.Noryskiewicz.1995.html
TN062-0550.Barron.2018	TN062-0550	Pacific Ocean>North Pacific Ocean	40.8656	-124.573	-569	10.1016/j.quaint.2016.10.039		this compilation	not in Neotoma	MarineSediment	pollen	pollen	assemblage				Picea	percent		T	air@surface	winter	winterOnly	positive	263.5	7331.82	85.48	1.69772	Temp12k	TB, LJ	this is a marine sediment record with terrestrial pollen. The reconstruction is therefore not necessarily representative of the precise location	http://lipdverse.org/globalHolocene/0_54_0/TN062-0550.Barron.2018.html
PointEscuminac.Warner.1991	Point Escuminac	Atlantic Ocean>North Atlantic Ocean>Gulf Of St Lawrence	47.08	-64.8	29	10.1139/e91-141	10.1038/nature25464	this compilation	10.21233/N36366	LakeSediment	pollen	pollen	assemblage	MAT			temperature	degC	abs	T	air@surface	warmest month	summer+	positive	261	10889	114	1.95928	Temp12k	TB	cannot validate elevation	http://lipdverse.org/globalHolocene/0_54_0/PointEscuminac.Warner.1991.html
PointEscuminac.Warner.1991	Point Escuminac	Atlantic Ocean>North Atlantic Ocean>Gulf Of St Lawrence	47.08	-64.8	29	10.1139/e91-141	10.1038/nature25464	this compilation	10.21233/N36366	LakeSediment	pollen	pollen	assemblage	MAT			temperature	degC	abs	T	air@surface	coldest month	winter+	positive	261	10889	114	1.95928	Temp12k	TB	cannot validate elevation	http://lipdverse.org/globalHolocene/0_54_0/PointEscuminac.Warner.1991.html
PointEscuminac.Warner.1991	Point Escuminac	Atlantic Ocean>North Atlantic Ocean>Gulf Of St Lawrence	47.08	-64.8	29	10.1139/e91-141	10.1038/nature25464	this compilation	10.21233/N36366	LakeSediment	pollen	pollen	assemblage	MAT			temperature	degC	abs	T	air@surface	annual	annual	positive	261	10889	114	1.95928	Temp12k	TB	cannot validate elevation	http://lipdverse.org/globalHolocene/0_54_0/PointEscuminac.Warner.1991.html
Szymbark.Szczepanek.1989	Szymbark	Europe>Eastern Europe>Poland	49.63	21.1	465	Szczepanek, K. 1989. Type region P-c: Low Beskidy Mountains. Acta Palaeobotanica, 29(2):17-23.	10.1038/nature25464	this compilation	10.21233/H75A-P298	Peat	pollen	pollen	assemblage	MAT			temperature	degC	abs	T	air@surface	coldest month	winter+	positive	259.8	10319.8	106.08	0.497016	Temp12k	BSAD	two gaps, both 3.1 ka	http://lipdverse.org/globalHolocene/0_54_0/Szymbark.Szczepanek.1989.html
Szymbark.Szczepanek.1989	Szymbark	Europe>Eastern Europe>Poland	49.63	21.1	465	Szczepanek, K. 1989. Type region P-c: Low Beskidy Mountains. Acta Palaeobotanica, 29(2):17-23.	10.1038/nature25464	this compilation	10.21233/H75A-P298	Peat	pollen	pollen	assemblage	MAT			temperatureComposite	degC	abs	T	air@surface	warmest + coldest months	annual	positive	259.8	10319.8	106.08	0.497016	Temp12k	BSAD	two gaps, both 3.1 ka	http://lipdverse.org/globalHolocene/0_54_0/Szymbark.Szczepanek.1989.html
Szymbark.Szczepanek.1989	Szymbark	Europe>Eastern Europe>Poland	49.63	21.1	465	Szczepanek, K. 1989. Type region P-c: Low Beskidy Mountains. Acta Palaeobotanica, 29(2):17-23.	10.1038/nature25464	this compilation	10.21233/H75A-P298	Peat	pollen	pollen	assemblage	MAT			temperature	degC	abs	T	air@surface	warmest month	summer+	positive	259.8	10319.8	106.08	0.497016	Temp12k	BSAD	two gaps, both 3.1 ka	http://lipdverse.org/globalHolocene/0_54_0/Szymbark.Szczepanek.1989.html
Station803.Bringue.2012	Station 803	Arctic Ocean>Beaufort Sea	70.6328	-135.88	-218	10.1016/j.margeo.2011.11.004	10.1016/j.quascirev.2013.07.006	www.ncdc.noaa.gov/paleo/study/27910		MarineSediment	other microfossil	dinocyst	assemblage	MAT			temperature	degC	abs	T	sea@surface	8	summerOnly	positive	256.45	4589.6	70.7	0.923116	Temp12k	LJ, MBR	piston core time series only, core top is not modern	http://lipdverse.org/globalHolocene/0_54_0/Station803.Bringue.2012.html
GrandeBriere.Visset.1979	Grande Briere	Europe>Western Europe>France	47.37	-2.25	80	Visset, L. 1979. Recherches palynologiques sur la vegetation Pleistocene et Holocene de quelques sites du district phytogeographique de Basse-Loire. Ph.D. Dissertation. Marseille, France.	10.1038/nature25464	this compilation	10.21233/XSDN-CX54	Peat	pollen	pollen	assemblage	MAT			temperature	degC	abs	T	air@surface	coldest month	winter+	positive	253.23	4951.3	115.88	1.48997	Temp12k	BSAD		http://lipdverse.org/globalHolocene/0_54_0/GrandeBriere.Visset.1979.html
GrandeBriere.Visset.1979	Grande Briere	Europe>Western Europe>France	47.37	-2.25	80	Visset, L. 1979. Recherches palynologiques sur la vegetation Pleistocene et Holocene de quelques sites du district phytogeographique de Basse-Loire. Ph.D. Dissertation. Marseille, France.	10.1038/nature25464	this compilation	10.21233/XSDN-CX54	Peat	pollen	pollen	assemblage	MAT			temperatureComposite	degC	abs	T	air@surface	warmest + coldest months	annual	positive	253.23	4951.3	115.88	1.48997	Temp12k	BSAD		http://lipdverse.org/globalHolocene/0_54_0/GrandeBriere.Visset.1979.html
GrandeBriere.Visset.1979	Grande Briere	Europe>Western Europe>France	47.37	-2.25	80	Visset, L. 1979. Recherches palynologiques sur la vegetation Pleistocene et Holocene de quelques sites du district phytogeographique de Basse-Loire. Ph.D. Dissertation. Marseille, France.	10.1038/nature25464	this compilation	10.21233/XSDN-CX54	Peat	pollen	pollen	assemblage	MAT			temperature	degC	abs	T	air@surface	warmest month	summer+	positive	253.23	4951.3	115.88	1.48997	Temp12k	BSAD		http://lipdverse.org/globalHolocene/0_54_0/GrandeBriere.Visset.1979.html
GeoB3129_1.Weldeab.2006	GeoB3129_1	Atlantic Ocean>South Atlantic Ocean	-4.6133	-36.6367	-830	10.1016/j.epsl.2005.11.012	10.1006/qres.1998.1992	10.1594/PANGAEA.738284		MarineSediment	isotope	d18O	ruber	Bayfoxm (byfox_predict.m) 10.1029/2019PA003576 Parameters: prior_mean=27.2846, prior_std=10, species=ruber, bayes=unspecified; For d18osw, values are specified to change through time, and are calculated using the getvardelo.m program from Jess Tierney, based on the modern value of d18osw (0.82219) for the archive location			temperature	degC	abs	T	sea@surface	annual	annual	positive	250	14340	165	0.845309	Temp12k	JET, DSK		http://lipdverse.org/globalHolocene/0_54_0/GeoB3129_1.Weldeab.2006.html
GeoB3129_1.Weldeab.2006	GeoB3129_1	Atlantic Ocean>South Atlantic Ocean	-4.6133	-36.6367	-830	10.1016/j.epsl.2005.11.012	10.1006/qres.1998.1992	10.1594/PANGAEA.738284		MarineSediment	isotope	d18O	sacculifer	Bayfoxm (byfox_predict.m) 10.1029/2019PA003576 Parameters: prior_mean=27.2846, prior_std=10, species=sacculifer, bayes=unspecified; For d18osw, values are specified to change through time, and are calculated using the getvardelo.m program from Jess Tierney, based on the modern value of d18osw (0.82219) for the archive location			temperature	degC	abs	T	sea@surface	annual	annual	positive	250	14340	170	0.845309	Temp12k	JET, DSK		http://lipdverse.org/globalHolocene/0_54_0/GeoB3129_1.Weldeab.2006.html
BoehnigseeGoldmoos.Markgraf.1969	Boehnigsee Goldmoos	Europe>Western Europe>Switzerland	46.26	7.84	2100	Markgraf, V. 1969. Moorkundliche und vegetationsgeschichtliche Untersuchungen an einem Moorsee an der Waldgrenze im Wallis. Botanische Jahrbuecher, 89:1-63.	10.1038/nature25464	this compilation	10.21233/9a5v-f927	Peat	pollen	pollen	assemblage	MAT			temperature	degC	abs	T	air@surface	coldest month	winter+	positive	247.09	10975	151.255	0.351509	Temp12k	BSAD		http://lipdverse.org/globalHolocene/0_54_0/BoehnigseeGoldmoos.Markgraf.1969.html
BoehnigseeGoldmoos.Markgraf.1969	Boehnigsee Goldmoos	Europe>Western Europe>Switzerland	46.26	7.84	2100	Markgraf, V. 1969. Moorkundliche und vegetationsgeschichtliche Untersuchungen an einem Moorsee an der Waldgrenze im Wallis. Botanische Jahrbuecher, 89:1-63.	10.1038/nature25464	this compilation	10.21233/9a5v-f927	Peat	pollen	pollen	assemblage	MAT			temperatureComposite	degC	abs	T	air@surface	warmest + coldest months	annual	positive	247.09	10975	151.255	0.351509	Temp12k	BSAD		http://lipdverse.org/globalHolocene/0_54_0/BoehnigseeGoldmoos.Markgraf.1969.html
BoehnigseeGoldmoos.Markgraf.1969	Boehnigsee Goldmoos	Europe>Western Europe>Switzerland	46.26	7.84	2100	Markgraf, V. 1969. Moorkundliche und vegetationsgeschichtliche Untersuchungen an einem Moorsee an der Waldgrenze im Wallis. Botanische Jahrbuecher, 89:1-63.	10.1038/nature25464	this compilation	10.21233/9a5v-f927	Peat	pollen	pollen	assemblage	MAT			temperature	degC	abs	T	air@surface	warmest month	summer+	positive	247.09	10975	151.255	0.351509	Temp12k	BSAD		http://lipdverse.org/globalHolocene/0_54_0/BoehnigseeGoldmoos.Markgraf.1969.html
GeoB3910_2.Arz.2001	GeoB3910_2	Atlantic Ocean>South Atlantic Ocean	-4.245	-36.345	-2362	10.1130/0091-7613(2001)029<0239:MSCOSA>2.0.CO;2	10.1029/2006PA001391	10.1594/PANGAEA.735159		MarineSediment	isotope	d18O	sacculifer	Bayfoxm (byfox_predict.m) 10.1029/2019PA003576 Parameters: prior_mean=27.2846, prior_std=10, species=sacculifer, bayes=unspecified; For d18osw, values are specified to change through time, and are calculated using the getvardelo.m program from Jess Tierney, based on the modern value of d18osw (0.82219) for the archive location			temperature	degC	abs	T	sea@surface	annual	annual	positive	245	10699	99	0.510421	Temp12k	JET, DSK	age gap 3.9-0.6 ka; 6 ages within Holocene; retain to improve SH coverage	http://lipdverse.org/globalHolocene/0_54_0/GeoB3910_2.Arz.2001.html
CN01.Cheung.2017	CN01	Asia>Eastern Asia>China	30.5619	91.1778	4280	10.1177/0959683617702225		this compilation		Peat	other biomarker	GDGT	MBT'-CBT	MBT'-CBT, Peterse et al., 2012 10.1016/j.gca.2012.08.011		authors say "MBT-CBT" , but the calibration they use is based on MBT'-CBT	temperature	degC		T	air@surface	annual	annual	positive	243	9921	146	0.72329	Temp12k	EKT	digitized; should be interpreted as temperature trends, rather than absolute values or anomalies, as per the authors' note on p. 1672 of the manuscript.	http://lipdverse.org/globalHolocene/0_54_0/CN01.Cheung.2017.html
MireSaviku.Sarv.1975	Mire Saviku	Europe>Northern Europe>Estonia	58.4	27.23	30	Sarv, A., and E.O. Il'ves. 1975. UEber das Alter der holozaenen Ablagerungen im Muendungsgebiet des Flusses Emajogi (Saviku). (In Russian.) Eesti NSV Teaduste Akademia, Toimetised, Keemia Geol., 24(1):64-69.	10.1038/nature25464	this compilation	26152	Peat	pollen	pollen	assemblage	MAT			temperature	degC	abs	T	air@surface	coldest month	winter+	positive	242.94	10772.5	156.3	1.19077	Temp12k	BSAD		http://lipdverse.org/globalHolocene/0_54_0/MireSaviku.Sarv.1975.html
MireSaviku.Sarv.1975	Mire Saviku	Europe>Northern Europe>Estonia	58.4	27.23	30	Sarv, A., and E.O. Il'ves. 1975. UEber das Alter der holozaenen Ablagerungen im Muendungsgebiet des Flusses Emajogi (Saviku). (In Russian.) Eesti NSV Teaduste Akademia, Toimetised, Keemia Geol., 24(1):64-69.	10.1038/nature25464	this compilation	26152	Peat	pollen	pollen	assemblage	MAT			temperatureComposite	degC	abs	T	air@surface	warmest + coldest months	annual	positive	242.94	10772.5	156.3	1.19077	Temp12k	BSAD		http://lipdverse.org/globalHolocene/0_54_0/MireSaviku.Sarv.1975.html
MireSaviku.Sarv.1975	Mire Saviku	Europe>Northern Europe>Estonia	58.4	27.23	30	Sarv, A., and E.O. Il'ves. 1975. UEber das Alter der holozaenen Ablagerungen im Muendungsgebiet des Flusses Emajogi (Saviku). (In Russian.) Eesti NSV Teaduste Akademia, Toimetised, Keemia Geol., 24(1):64-69.	10.1038/nature25464	this compilation	26152	Peat	pollen	pollen	assemblage	MAT			temperature	degC	abs	T	air@surface	warmest month	summer+	positive	242.94	10772.5	156.3	1.19077	Temp12k	BSAD		http://lipdverse.org/globalHolocene/0_54_0/MireSaviku.Sarv.1975.html
GeoB10053_7.Mohtadi.2010	GeoB10053_7	Indian Ocean	-8.6765	112.873	-1372	10.1016/j.epsl.2010.01.024		10.1594/PANGAEA.736652		MarineSediment	isotope	d18O	bulloides	Bayfoxm (byfox_predict.m) 10.1029/2019PA003576 Parameters: prior_mean=27.861, prior_std=10, species=bulloides, bayes=unspecified; For d18osw, values are specified to change through time, and are calculated using the getvardelo.m program from Jess Tierney, based on the modern value of d18osw (0.26657) for the archive location			temperature	degC	abs	T	sea@surface	annual	annual	positive	240	21980	60	0.935374	Temp12k	JET, DSK		http://lipdverse.org/globalHolocene/0_54_0/GeoB10053_7.Mohtadi.2010.html
GeoB10053_7.Mohtadi.2010	GeoB10053_7	Indian Ocean	-8.6765	112.873	-1372	10.1016/j.epsl.2010.01.024		10.1594/PANGAEA.736652		MarineSediment	isotope	d18O	ruber	Bayfoxm (byfox_predict.m) 10.1029/2019PA003576 Parameters: prior_mean=27.861, prior_std=10, species=ruber, bayes=unspecified; For d18osw, values are specified to change through time, and are calculated using the getvardelo.m program from Jess Tierney, based on the modern value of d18osw (0.26657) for the archive location			temperature	degC	abs	T	sea@surface	annual	annual	positive	240	21980	60	0.935374	Temp12k	JET, DSK		http://lipdverse.org/globalHolocene/0_54_0/GeoB10053_7.Mohtadi.2010.html
MD01_2421.Isono.2009	MD01_2421	Pacific Ocean>North Pacific Ocean	36.033	141.783	-2224	10.1130/G25667A.1		10.1594/PANGAEA.841033		MarineSediment	isotope	d18O	bulloides	Bayfoxm (byfox_predict.m) 10.1029/2019PA003576 Parameters: prior_mean=18.6732, prior_std=10, species=bulloides, bayes=unspecified; For d18osw, values are specified to change through time, and are calculated using the getvardelo.m program from Jess Tierney, based on the modern value of d18osw (0.00058708) for the archive location			temperature	degC	abs	T	sea@surface	annual	annual	positive	240	25091	223.554	1.02041	Temp12k	JET, DSK		http://lipdverse.org/globalHolocene/0_54_0/MD01_2421.Isono.2009.html
MD01_2421.Isono.2009	MD01_2421	Pacific Ocean>North Pacific Ocean	36.033	141.783	-2224	10.1130/G25667A.1		10.1594/PANGAEA.841033		MarineSediment	alkenone	alkenone	UK'37	Bayspline (UK_predict.m) 10.1002/2017PA003201 Parameters: pstd=10, bayes=unspecified			temperature	degC	abs	T	sea@surface	annual	annual	positive	240	144086	56	1.02041	Temp12k	JET, DSK		http://lipdverse.org/globalHolocene/0_54_0/MD01_2421.Isono.2009.html
Troll28-03.Klitgard-Kristensen.2001	Troll 28-03	Atlantic Ocean>North Atlantic Ocean>North Sea	60.8667	3.7333	-345	10.1029/1999PA000495	10.5194/cp-10-1605-2014	www.ncdc.noaa.gov/paleo/study/15444		MarineSediment	other microfossil	foraminifera	assemblage			planktonic foraminifera, training set not known	temperature	degC	abs	T	sea@surface	6,7,8	summerOnly	positive	240	9800	140	0.941423	Temp12k	LJ	based on 10.5194/cp-10-1605-2014 these seem to be temperatures estimated from planktonic foraminifera assemblages (i.e. SST) so I selected these	http://lipdverse.org/globalHolocene/0_54_0/Troll28-03.Klitgard-Kristensen.2001.html
OregonCaves.Ersek.2012	OregonCaves	North America>United States Of America>Oregon	42.083	-123.416	1390	10.1038/ncomms2222		www.ncdc.noaa.gov/paleo/study/13543		Speleothem	isotope	d18O	calcite			“hydrologic system at OCNM responds rapidly to these seasonal changes in precipitation. Observations at the cave show that after summer desiccation, dripwater is initiated within a month of the onset of the winter rainy season, and ends in the early summer after runoff of snowmelt.” (Ersek et al., 2012)	d18O	permil		T	air@condensation	winter	winterOnly	positive	234.28	7991.74	2.58	3.60943	Temp12k	KR	hydrologic system at OCNM responds rapidly to these seasonal changes in precipitation. Observations at the cave show that after summer desiccation, dripwater is initiated within a month of the onset of the winter rainy season, and ends in the early summer after runoff of snowmelt.	http://lipdverse.org/globalHolocene/0_54_0/OregonCaves.Ersek.2012.html
HopeSimpson.Engstrom.1985	Lake Hope Simpson	North America>Canada>Newfoundland And Labrador	52.45	-56.43	295	10.1139/b85-070	10.1038/nature25464	this compilation	10.21233/N3DF07	LakeSediment	pollen	pollen	assemblage	MAT			temperature	degC	abs	T	air@surface	warmest month	summer+	positive	232	10749	213	0.509857	Temp12k	TB		http://lipdverse.org/globalHolocene/0_54_0/HopeSimpson.Engstrom.1985.html
HopeSimpson.Engstrom.1985	Lake Hope Simpson	North America>Canada>Newfoundland And Labrador	52.45	-56.43	295	10.1139/b85-070	10.1038/nature25464	this compilation	10.21233/N3DF07	LakeSediment	pollen	pollen	assemblage	MAT			temperature	degC	abs	T	air@surface	coldest month	winter+	positive	232	10749	213	0.509857	Temp12k	TB		http://lipdverse.org/globalHolocene/0_54_0/HopeSimpson.Engstrom.1985.html
HopeSimpson.Engstrom.1985	Lake Hope Simpson	North America>Canada>Newfoundland And Labrador	52.45	-56.43	295	10.1139/b85-070	10.1038/nature25464	this compilation	10.21233/N3DF07	LakeSediment	pollen	pollen	assemblage	MAT			temperature	degC	abs	T	air@surface	annual	annual	positive	232	10749	213	0.509857	Temp12k	TB		http://lipdverse.org/globalHolocene/0_54_0/HopeSimpson.Engstrom.1985.html
161_976.Martrat.2014	161_976	Atlantic Ocean>North Atlantic Ocean>Mediterranean Sea	36.2054	-4.3127	-1108	10.1016/j.quascirev.2014.06.016	10.1002/2014PA002710	10.1594/PANGAEA.787827,10.1594/PANGAEA.847255,10.1594/PANGAEA.847256		MarineSediment	Mg/Ca	Mg/Ca	bulloides	BAY: SST calculated from Mg/Ca (TSid=Rl3oDldpRFu) using the BAYMAG program baymag_predict. Parameters: omega=3.1789, clean=1, species=bulloides, pstd=10, varargin=unspecified; For salinity and pH, values are specified to change through time, and are calculated using the get_phsal program from Jess Tierney, based on modern values of salinity (36.5024) and pH (8.0873) for the archive location and u…			temperature	degC	abs	T	sea@surface	annual	annual	positive	230	146260	80	0.506329	Temp12k	PMS	fails age control (one 4400 year gap), but otherwise solid age model- keep	http://lipdverse.org/globalHolocene/0_54_0/161_976.Martrat.2014.html
ParkPond1.Lynch.1998	Park Pond 1	North America>United States Of America>Wyoming	43.47	-109.96	2705	10.1890/0012-9658(1998)079[1320:OOAPFV]2.0.CO;2	10.1038/nature25464	this compilation	10.21233/N3175N	LakeSediment	pollen	pollen	assemblage	MAT			temperature	degC	abs	T	air@surface	warmest month	summer+	positive	227	5233	224	0.399521	Temp12k	TB		http://lipdverse.org/globalHolocene/0_54_0/ParkPond1.Lynch.1998.html
ParkPond1.Lynch.1998	Park Pond 1	North America>United States Of America>Wyoming	43.47	-109.96	2705	10.1890/0012-9658(1998)079[1320:OOAPFV]2.0.CO;2	10.1038/nature25464	this compilation	10.21233/N3175N	LakeSediment	pollen	pollen	assemblage	MAT			temperature	degC	abs	T	air@surface	coldest month	winter+	positive	227	5233	224	0.399521	Temp12k	TB		http://lipdverse.org/globalHolocene/0_54_0/ParkPond1.Lynch.1998.html
ParkPond1.Lynch.1998	Park Pond 1	North America>United States Of America>Wyoming	43.47	-109.96	2705	10.1890/0012-9658(1998)079[1320:OOAPFV]2.0.CO;2	10.1038/nature25464	this compilation	10.21233/N3175N	LakeSediment	pollen	pollen	assemblage	MAT			temperature	degC	abs	T	air@surface	annual	annual	positive	227	5233	224	0.399521	Temp12k	TB		http://lipdverse.org/globalHolocene/0_54_0/ParkPond1.Lynch.1998.html
GeoB7926_2.Kim.2012	GeoB7926_2	Atlantic Ocean>North Atlantic Ocean	20.2133	-18.4517	-2500	10.1016/j.epsl.2012.05.018	10.1029/2008PA001601	10.1594/PANGAEA.861253		MarineSediment	other biomarker	GDGT	TEX86	Bayspar (bayspar_tex.m) 10.1016/j.gca.2013.11.026 Parameters: prior_std=10, runname=SST, varargin=1000,1			temperature	degC	abs	T	sea@surface	annual	annual	positive	226.61	48493.3	491.375	0.509624	Temp12k	JET, DSK	sample resolution is low (beween 400 and 500 yr); chronology is weak; retain to improve tropical coverage	http://lipdverse.org/globalHolocene/0_54_0/GeoB7926_2.Kim.2012.html
GeoB7926_2.Kim.2012	GeoB7926_2	Atlantic Ocean>North Atlantic Ocean	20.2133	-18.4517	-2500	10.1016/j.epsl.2012.05.018	10.1029/2008PA001601	10.1594/PANGAEA.861253		MarineSediment	alkenone	alkenone	UK'37	Bayspline (UK_predict.m) 10.1002/2017PA003201 Parameters: pstd=10, bayes=unspecified			temperature	degC	abs	T	sea@surface	annual	annual	positive	226.61	48493.3	491.375	0.509624	Temp12k	JET, DSK	sample resolution is low (beween 400 and 500 yr); chronology is weak; retain to improve tropical coverage	http://lipdverse.org/globalHolocene/0_54_0/GeoB7926_2.Kim.2012.html
HLY0501.deVernal.2013	HLY0501	Arctic Ocean	72.6947	-157.52	415	10.1016/j.quascirev.2013.07.006	10.5194/cp-10-1605-2014	www.ncdc.noaa.gov/paleo/study/15444		MarineSediment	other microfossil	dinocyst	assemblage				temperature	degC	abs	T	sea@surface	Summer	summer+	positive	225.35	8209.4	90.5	0.751498	Temp12k	SLJ		http://lipdverse.org/globalHolocene/0_54_0/HLY0501.deVernal.2013.html
HLY0501.deVernal.2013	HLY0501	Arctic Ocean	72.6947	-157.52	415	10.1016/j.quascirev.2013.07.006	10.5194/cp-10-1605-2014	www.ncdc.noaa.gov/paleo/study/15444		MarineSediment	other microfossil	dinocyst	assemblage				temperature	degC	abs	T	sea@surface	summer + winter	annual	positive	225.35	8209.4	90.5	0.751498	Temp12k	SLJ		http://lipdverse.org/globalHolocene/0_54_0/HLY0501.deVernal.2013.html
Mohawk.Webb.1986	Mohawk	North America>United States Of America>Connecticut	41.82	-73.29	360	Gaudreau, D.C. 1986. Late-Quaternary vegetational history of the northeast: paleoecological implications of topographic patterns in pollen distributions. Dissertation, Connecticut. Doctoral dissertation. Yale University, New Haven, Connecticut, USA.	10.1038/nature25464	this compilation	558	LakeSediment	pollen	pollen	assemblage	MAT			temperature	degC	abs	T	air@surface	warmest month	summer+	positive	215	10887	307	0.93339	Temp12k	TB		http://lipdverse.org/globalHolocene/0_54_0/Mohawk.Webb.1986.html
Mohawk.Webb.1986	Mohawk	North America>United States Of America>Connecticut	41.82	-73.29	360	Gaudreau, D.C. 1986. Late-Quaternary vegetational history of the northeast: paleoecological implications of topographic patterns in pollen distributions. Dissertation, Connecticut. Doctoral dissertation. Yale University, New Haven, Connecticut, USA.	10.1038/nature25464	this compilation	558	LakeSediment	pollen	pollen	assemblage	MAT			temperature	degC	abs	T	air@surface	coldest month	winter+	positive	215	10887	307	0.93339	Temp12k	TB		http://lipdverse.org/globalHolocene/0_54_0/Mohawk.Webb.1986.html
Mohawk.Webb.1986	Mohawk	North America>United States Of America>Connecticut	41.82	-73.29	360	Gaudreau, D.C. 1986. Late-Quaternary vegetational history of the northeast: paleoecological implications of topographic patterns in pollen distributions. Dissertation, Connecticut. Doctoral dissertation. Yale University, New Haven, Connecticut, USA.	10.1038/nature25464	this compilation	558	LakeSediment	pollen	pollen	assemblage	MAT			temperature	degC	abs	T	air@surface	annual	annual	positive	215	10887	307	0.93339	Temp12k	TB		http://lipdverse.org/globalHolocene/0_54_0/Mohawk.Webb.1986.html
GiK18515_3	GiK18515_3	Pacific Ocean>Western Pacific Ocean>South China And Eastern Archipelagic Seas	-3.6298	119.36	-688	10.1016/j.quascirev.2016.10.018		10.1594/PANGAEA.868615		MarineSediment	Mg/Ca	Mg/Ca	ruber white	BAY: SST calculated from Mg/Ca (TSid=R7fm0TgPac4) using the BAYMAG program baymag_predict. Parameters: omega=1.5535, clean=1, species=ruber, pstd=10, varargin=unspecified; For salinity and pH, values are specified to change through time, and are calculated using the get_phsal program from Jess Tierney, based on modern values of salinity (33.1352) and pH (8.0784) for the archive location and using…			temperature	degC	abs	T	sea@surface	2 2 3 4 5 6 7 8 9 10 11 12	annual	positive	214	26421	50	0.763618	Temp12k	DSK, SLJ	youngest age is 3.1 ka, but not sure whether top = 0 ka	http://lipdverse.org/globalHolocene/0_54_0/GiK18515_3.html
GodziszewskieLake.Miotk.1986	Godziszewskie Lake	Europe>Eastern Europe>Poland	54.09	18.55	71	Miotk, G., 1986. Badania palinologiczne osadow z polnocnego obrzeza jeziora Godziszewskiego kolo Tczewa/woj. gdanskie Fizjograficzne na Polska Zach. T.XXXVI, Seria A, Geogr.Fiz.: 123-135.	10.1038/nature25464	this compilation	10.21233/dd9x-ay15	LakeSediment	pollen	pollen	assemblage	MAT			temperature	degC	abs	T	air@surface	coldest month	winter+	positive	212.13	9520.91	83.84	0	Temp12k	BSAD	chronology based on stat correlations	http://lipdverse.org/globalHolocene/0_54_0/GodziszewskieLake.Miotk.1986.html
GodziszewskieLake.Miotk.1986	Godziszewskie Lake	Europe>Eastern Europe>Poland	54.09	18.55	71	Miotk, G., 1986. Badania palinologiczne osadow z polnocnego obrzeza jeziora Godziszewskiego kolo Tczewa/woj. gdanskie Fizjograficzne na Polska Zach. T.XXXVI, Seria A, Geogr.Fiz.: 123-135.	10.1038/nature25464	this compilation	10.21233/dd9x-ay15	LakeSediment	pollen	pollen	assemblage	MAT			temperatureComposite	degC	abs	T	air@surface	warmest + coldest months	annual	positive	212.13	9520.91	83.84	0	Temp12k	BSAD	chronology based on stat correlations	http://lipdverse.org/globalHolocene/0_54_0/GodziszewskieLake.Miotk.1986.html
GodziszewskieLake.Miotk.1986	Godziszewskie Lake	Europe>Eastern Europe>Poland	54.09	18.55	71	Miotk, G., 1986. Badania palinologiczne osadow z polnocnego obrzeza jeziora Godziszewskiego kolo Tczewa/woj. gdanskie Fizjograficzne na Polska Zach. T.XXXVI, Seria A, Geogr.Fiz.: 123-135.	10.1038/nature25464	this compilation	10.21233/dd9x-ay15	LakeSediment	pollen	pollen	assemblage	MAT			temperature	degC	abs	T	air@surface	warmest month	summer+	positive	212.13	9520.91	83.84	0	Temp12k	BSAD	chronology based on stat correlations	http://lipdverse.org/globalHolocene/0_54_0/GodziszewskieLake.Miotk.1986.html
Khatanga-12Lake.Syrykh.2017	Khatanga-12 Lake	Europe>Eastern Europe>Russian Federation	73	102	60	10.1134/S1995425517040114		this compilation		LakeSediment	chironomid	chironomid	assemblage	WAPLS	7	Russian Far East and Eastern Siberian training set (Nazarova et al. 2008, 2011, 2015)	temperature	degC	abs	T	air@surface	Summer	summerOnly	positive	211.677	6918.66	223.967	2.23648	Temp12k	MTO	digitized data (GraphGrabber)	http://lipdverse.org/globalHolocene/0_54_0/Khatanga-12Lake.Syrykh.2017.html
Haengstli.Heeb.1972	Haengstli	Europe>Western Europe>Switzerland	46.79	7.83	1252	Heeb, K., and M. Welten. 1972. Moore und Vegetationsgeschichte der Schwarzenegg und des Molassevorlandes zwischen dem Aaretal unterhalb Thun und dem obern Emmental. Mitteilungen der Naturforschenden Gesellschaft in Bern. Neue Folge, 29:1-54.	10.1038/nature25464	this compilation	10.21233/XSDN-CX54	Peat	pollen	pollen	assemblage	MAT			temperature	degC	abs	T	air@surface	coldest month	winter+	positive	211.61	7834.28	156.545	0.393563	Temp12k	BSAD		http://lipdverse.org/globalHolocene/0_54_0/Haengstli.Heeb.1972.html
Haengstli.Heeb.1972	Haengstli	Europe>Western Europe>Switzerland	46.79	7.83	1252	Heeb, K., and M. Welten. 1972. Moore und Vegetationsgeschichte der Schwarzenegg und des Molassevorlandes zwischen dem Aaretal unterhalb Thun und dem obern Emmental. Mitteilungen der Naturforschenden Gesellschaft in Bern. Neue Folge, 29:1-54.	10.1038/nature25464	this compilation	10.21233/XSDN-CX54	Peat	pollen	pollen	assemblage	MAT			temperatureComposite	degC	abs	T	air@surface	warmest + coldest months	annual	positive	211.61	7834.28	156.545	0.393563	Temp12k	BSAD		http://lipdverse.org/globalHolocene/0_54_0/Haengstli.Heeb.1972.html
Haengstli.Heeb.1972	Haengstli	Europe>Western Europe>Switzerland	46.79	7.83	1252	Heeb, K., and M. Welten. 1972. Moore und Vegetationsgeschichte der Schwarzenegg und des Molassevorlandes zwischen dem Aaretal unterhalb Thun und dem obern Emmental. Mitteilungen der Naturforschenden Gesellschaft in Bern. Neue Folge, 29:1-54.	10.1038/nature25464	this compilation	10.21233/XSDN-CX54	Peat	pollen	pollen	assemblage	MAT			temperature	degC	abs	T	air@surface	warmest month	summer+	positive	211.61	7834.28	156.545	0.393563	Temp12k	BSAD		http://lipdverse.org/globalHolocene/0_54_0/Haengstli.Heeb.1972.html
Gilltjarnen.Antonsson.2006	Gilltjarnen	Europe>Northern Europe>Scandinavia>Sweden	60.08	15.83	172	10.1002/jqs.1004	10.5194/cp-10-1605-2014	www.ncdc.noaa.gov/paleo/study/15444		LakeSediment	pollen	pollen	assemblage	WAPLS		annual mean temperature reconstruction (pollen-inferred temperature, PI-T)	temperature	degC	abs	T	air@surface	annual	annual	positive	210.871	8954.76	89.498	0.89338	Temp12k	TB		http://lipdverse.org/globalHolocene/0_54_0/Gilltjarnen.Antonsson.2006.html
GeoB10043_3.Setiawan.2015	GeoB10043_3	Indian Ocean	-7.3092	105.059	-2172	10.1002/2015PA002802	10.2458/azu_js_rc.55.16384	10.1594/PANGAEA.858594		MarineSediment	Mg/Ca	Mg/Ca	ruber white s.s.	BAY: SST calculated from Mg/Ca (TSid=R3VPL7rxXyk) using the BAYMAG program baymag_predict. Parameters: omega=1.2044, clean=0, species=ruber, pstd=10, varargin=unspecified; For salinity and pH, values are specified to change through time, and are calculated using the get_phsal program from Jess Tierney, based on modern values of salinity (33.4265) and pH (8.0633) for the archive location and using…			temperature	degC	abs	T	sea@surface	2 2 3 4 5 6 7 8 9 10 11 12	annual	positive	210	33630	220	1.01781	Temp12k	DSK, PMS	passes resolution and chronology	http://lipdverse.org/globalHolocene/0_54_0/GeoB10043_3.Setiawan.2015.html
MD98_2195.Ijiri.2005	MD98_2195	Pacific Ocean>Western Pacific Ocean>East China Sea	31.6388	128.944	-746	10.1016/j.palaeo.2004.12.028	10.1016/j.jseaes.2012.06.011	10.1594/PANGAEA.861248		MarineSediment	other biomarker	GDGT	TEX86	Bayspar (bayspar_tex.m) 10.1016/j.gca.2013.11.026 Parameters: prior_std=10, runname=SST, varargin=1000,1			temperature	degC	abs	T	sea@surface	annual	annual	positive	210	22460	470	0.508216	Temp12k	JET, DSK	sample resolution is low (between 400 and 500); retain for comparision with UK'37 from same site	http://lipdverse.org/globalHolocene/0_54_0/MD98_2195.Ijiri.2005.html
SO42_74KL.Huguet.2006	SO42_74KL	Indian; Arabian Sea	14.321	57.347	-3212	10.1016/S0921-8181(00)00046-1	10.1038/364322a0	10.1594/PANGAEA.52389,10.1594/PANGAEA.438818,10.1594/PANGAEA.51953,10.1594/PANGAEA.52396		MarineSediment	other microfossil	foraminifera	assemblage				temperature	degC		T	sea@surface	winter	winter+	positive	210	11280	330.57	0.603604	Temp12k			http://lipdverse.org/globalHolocene/0_54_0/SO42_74KL.Huguet.2006.html
SO42_74KL.Huguet.2006	SO42_74KL	Indian; Arabian Sea	14.321	57.347	-3212	10.1016/S0921-8181(00)00046-1	10.1038/364322a0	10.1594/PANGAEA.52389,10.1594/PANGAEA.438818,10.1594/PANGAEA.51953,10.1594/PANGAEA.52396		MarineSediment	other microfossil	foraminifera	planktic assemblage				temperature	degC		T	sea@surface	Summer	summer+	positive	210	11030	330.57	0.603604	Temp12k			http://lipdverse.org/globalHolocene/0_54_0/SO42_74KL.Huguet.2006.html
SO42_74KL.Huguet.2006	SO42_74KL	Indian; Arabian Sea	14.321	57.347	-3212	10.1016/S0921-8181(00)00046-1	10.1038/364322a0	10.1594/PANGAEA.52389,10.1594/PANGAEA.438818,10.1594/PANGAEA.51953,10.1594/PANGAEA.52396		MarineSediment	other microfossil	foraminifera	assemblage				temperature	degC	anom	T	sea@surface	annual	annual	positive	210	11280	330.57	0.603604	Temp12k		this timeseries was composited programmatically, with the assumption that all values are measured at equivalent levels	http://lipdverse.org/globalHolocene/0_54_0/SO42_74KL.Huguet.2006.html
PL-96.Voronina.2013	PL-96	Arctic Ocean>Barents Sea	71.7363	42.6052	286	10.1002/jqs.650	10.5194/cp-10-1605-2014	www.ncdc.noaa.gov/paleo/study/15444		MarineSediment	other microfossil	dinocyst	assemblage	MAT			temperature	degC	abs	T	sea@surface	Summer	summer+	positive	202.76	8561.2	137.51	0.957116	Temp12k	LJ		http://lipdverse.org/globalHolocene/0_54_0/PL-96.Voronina.2013.html
PL-96.Voronina.2013	PL-96	Arctic Ocean>Barents Sea	71.7363	42.6052	286	10.1002/jqs.650	10.5194/cp-10-1605-2014	www.ncdc.noaa.gov/paleo/study/15444		MarineSediment	other microfossil	dinocyst	assemblage	MAT			temperatureComposite	degC	anom	T	sea@surface	summer + winter	annual	positive	202.76	8561.2	137.51	0.957116	Temp12k	LJ	this timeseries was composited programmatically, with the assumption that all values are measured at equivalent levels	http://lipdverse.org/globalHolocene/0_54_0/PL-96.Voronina.2013.html
Breitnau-Neuhof.Roesch.2009	Breitnau-Neuhof	Europe>Western Europe>Germany	47.93	8.07	986	Roesch, M. 1989. Pollenprofil Breitnau-Neuhof: Zum zeitlichen Verlauf der holozanen Vegetationsentwicklung im sudlichen Schwarzwald. Carolinea 47:15-24.	10.1038/nature25464	this compilation	10.21233/XRAA-RE03	Peat	pollen	pollen	assemblage	MAT			temperature	degC	abs	T	air@surface	coldest month	winter+	positive	198.81	10758.4	132.29	1.18632	Temp12k	BSAD		http://lipdverse.org/globalHolocene/0_54_0/Breitnau-Neuhof.Roesch.2009.html
Breitnau-Neuhof.Roesch.2009	Breitnau-Neuhof	Europe>Western Europe>Germany	47.93	8.07	986	Roesch, M. 1989. Pollenprofil Breitnau-Neuhof: Zum zeitlichen Verlauf der holozanen Vegetationsentwicklung im sudlichen Schwarzwald. Carolinea 47:15-24.	10.1038/nature25464	this compilation	10.21233/XRAA-RE03	Peat	pollen	pollen	assemblage	MAT			temperatureComposite	degC	abs	T	air@surface	warmest + coldest months	annual	positive	198.81	10758.4	132.29	1.18632	Temp12k	BSAD		http://lipdverse.org/globalHolocene/0_54_0/Breitnau-Neuhof.Roesch.2009.html
Breitnau-Neuhof.Roesch.2009	Breitnau-Neuhof	Europe>Western Europe>Germany	47.93	8.07	986	Roesch, M. 1989. Pollenprofil Breitnau-Neuhof: Zum zeitlichen Verlauf der holozanen Vegetationsentwicklung im sudlichen Schwarzwald. Carolinea 47:15-24.	10.1038/nature25464	this compilation	10.21233/XRAA-RE03	Peat	pollen	pollen	assemblage	MAT			temperature	degC	abs	T	air@surface	warmest month	summer+	positive	198.81	10758.4	132.29	1.18632	Temp12k	BSAD		http://lipdverse.org/globalHolocene/0_54_0/Breitnau-Neuhof.Roesch.2009.html
MD98_2195.Ijiri.2005	MD98_2195	Pacific Ocean>Western Pacific Ocean>East China Sea	31.6388	128.944	-746	10.1016/j.palaeo.2004.12.028	10.1016/j.jseaes.2012.06.011	10.1594/PANGAEA.861248		MarineSediment	alkenone	alkenone	UK'37	Bayspline (UK_predict.m) 10.1002/2017PA003201 Parameters: pstd=10, bayes=unspecified			temperature	degC	abs	T	sea@surface	annual	annual	positive	194	23203	156	0.508216	Temp12k	JET, DSK	age gap 16.7 - 10.6 ka; 6 ages within Holocene; retain	http://lipdverse.org/globalHolocene/0_54_0/MD98_2195.Ijiri.2005.html
MD97_2146.Shintani.2011	MD97_2146	Pacific Ocean>Western Pacific Ocean>South China Sea	20.117	117.384	-1720	10.1016/j.jseaes.2010.09.013	10.3319/TAO.2008.19.4.341(IMAGES)	10.1594/PANGAEA.861254		MarineSediment	other biomarker	GDGT	TEX86	Bayspar (bayspar_tex.m) 10.1016/j.gca.2013.11.026 Parameters: prior_std=10, runname=SST, varargin=1000,1			temperature	degC	abs	T	sea@surface	annual	annual	positive	192.324	28021.8	229.855	0.846907	Temp12k	JET, DSK		http://lipdverse.org/globalHolocene/0_54_0/MD97_2146.Shintani.2011.html
MD97_2146.Shintani.2011	MD97_2146	Pacific Ocean>Western Pacific Ocean>South China Sea	20.117	117.384	-1720	10.1016/j.jseaes.2010.09.013	10.3319/TAO.2008.19.4.341(IMAGES)	10.1594/PANGAEA.861254		MarineSediment	alkenone	alkenone	UK'37	Bayspline (UK_predict.m) 10.1002/2017PA003201 Parameters: pstd=10, bayes=unspecified			temperature	degC	abs	T	sea@surface	annual	annual	positive	192.324	28021.8	261.3	0.846907	Temp12k	JET, DSK		http://lipdverse.org/globalHolocene/0_54_0/MD97_2146.Shintani.2011.html
MittlereHellelen.Welten.1982	Mittlere Hellelen	Europe>Western Europe>Switzerland	46.28	7.84	1538	Welten, M. 1982. Vegetationsgeschichtliche Untersuchungen in den westlichen Schweizer Alpen: Bern-Wallis. Denkschriften der Schweizerischen Naturforschenden Gesellschaft, Vol. 95. DSNG 95. Textheft 104 pp., Diagrammheft 37 diagrams.	10.1038/nature25464	this compilation	10.21233/28FW-FA08	Peat	pollen	pollen	assemblage	MAT			temperature	degC	abs	T	air@surface	coldest month	winter+	positive	192.25	10931.4	156.65	0.846901	Temp12k	BSAD		http://lipdverse.org/globalHolocene/0_54_0/MittlereHellelen.Welten.1982.html
MittlereHellelen.Welten.1982	Mittlere Hellelen	Europe>Western Europe>Switzerland	46.28	7.84	1538	Welten, M. 1982. Vegetationsgeschichtliche Untersuchungen in den westlichen Schweizer Alpen: Bern-Wallis. Denkschriften der Schweizerischen Naturforschenden Gesellschaft, Vol. 95. DSNG 95. Textheft 104 pp., Diagrammheft 37 diagrams.	10.1038/nature25464	this compilation	10.21233/28FW-FA08	Peat	pollen	pollen	assemblage	MAT			temperatureComposite	degC	abs	T	air@surface	warmest + coldest months	annual	positive	192.25	10931.4	156.65	0.846901	Temp12k	BSAD		http://lipdverse.org/globalHolocene/0_54_0/MittlereHellelen.Welten.1982.html
MittlereHellelen.Welten.1982	Mittlere Hellelen	Europe>Western Europe>Switzerland	46.28	7.84	1538	Welten, M. 1982. Vegetationsgeschichtliche Untersuchungen in den westlichen Schweizer Alpen: Bern-Wallis. Denkschriften der Schweizerischen Naturforschenden Gesellschaft, Vol. 95. DSNG 95. Textheft 104 pp., Diagrammheft 37 diagrams.	10.1038/nature25464	this compilation	10.21233/28FW-FA08	Peat	pollen	pollen	assemblage	MAT			temperature	degC	abs	T	air@surface	warmest month	summer+	positive	192.25	10931.4	156.65	0.846901	Temp12k	BSAD		http://lipdverse.org/globalHolocene/0_54_0/MittlereHellelen.Welten.1982.html
Giering.Bortenschlager.1976	Giering	Europe>Western Europe>Austria	47.47	12.36	820	Bortenschlager, I. 1976. Beitraege zur Vegetationsgeschichte Tirols II: Kufstein - Kitzbuehel - Pass Thurn. Ber. nat.-med. Verein Innsbruck 63:105-137.	10.1038/nature25464	this compilation	10.21233/2GDQ-MD77	Peat	pollen	pollen	assemblage	MAT			temperature	degC	abs	T	air@surface	coldest month	winter+	positive	187.68	10970.6	154.11	0.338629	Temp12k	BSAD		http://lipdverse.org/globalHolocene/0_54_0/Giering.Bortenschlager.1976.html
Giering.Bortenschlager.1976	Giering	Europe>Western Europe>Austria	47.47	12.36	820	Bortenschlager, I. 1976. Beitraege zur Vegetationsgeschichte Tirols II: Kufstein - Kitzbuehel - Pass Thurn. Ber. nat.-med. Verein Innsbruck 63:105-137.	10.1038/nature25464	this compilation	10.21233/2GDQ-MD77	Peat	pollen	pollen	assemblage	MAT			temperatureComposite	degC	abs	T	air@surface	warmest + coldest months	annual	positive	187.68	10970.6	154.11	0.338629	Temp12k	BSAD		http://lipdverse.org/globalHolocene/0_54_0/Giering.Bortenschlager.1976.html
Giering.Bortenschlager.1976	Giering	Europe>Western Europe>Austria	47.47	12.36	820	Bortenschlager, I. 1976. Beitraege zur Vegetationsgeschichte Tirols II: Kufstein - Kitzbuehel - Pass Thurn. Ber. nat.-med. Verein Innsbruck 63:105-137.	10.1038/nature25464	this compilation	10.21233/2GDQ-MD77	Peat	pollen	pollen	assemblage	MAT			temperature	degC	abs	T	air@surface	warmest month	summer+	positive	187.68	10970.6	154.11	0.338629	Temp12k	BSAD		http://lipdverse.org/globalHolocene/0_54_0/Giering.Bortenschlager.1976.html
161_976.Martrat.2014	161_976	Atlantic Ocean>North Atlantic Ocean>Mediterranean Sea	36.2054	-4.3127	-1108	10.1016/j.quascirev.2014.06.016	10.1002/2014PA002710	10.1594/PANGAEA.787827,10.1594/PANGAEA.847255,10.1594/PANGAEA.847256		MarineSediment	alkenone	alkenone	UK37	calculated after Mueller et al. (1998)			temperature	degC	abs	T	sea@surface	annual	annual	positive	185	149480	53	0.507829	Temp12k	PMS, OC	fails age control (one 4400 year gap), but otherwise solid age model- keep; missing origional UK37 data (no Bayesian recalibration)	http://lipdverse.org/globalHolocene/0_54_0/161_976.Martrat.2014.html
DajiuhuPeatland.Huang.2013	Dajiuhu Peatland Zk-3	Asia>Eastern Asia>China	31.4667	110	1700	10.1177/0959683613483617		this compilation		Peat	other biomarker	C15 fatty alcohols	BNA15		annual	Mean Annual Air Temperatures are consistently underestimated with this proxy. BNA15 = index of Branched and normal C-15 fatty alcohol (normal, isomer, and anteisomer)	temperature	degC	anom	T	air@surface	annual	annual	positive	183.33	12935.6	73.33	1.18477	Temp12k	EKT	mean annual air temperatures are consistently underestimated with this proxy. Pollen at this same site likely yields more reliable mean annual temperature record.	http://lipdverse.org/globalHolocene/0_54_0/DajiuhuPeatland.Huang.2013.html
MD99-2322.Jennings.2011	MD99-2322	Atlantic Ocean>North Atlantic Ocean	67.1363	-30.8278	-714	10.1016/j.quascirev.2011.01.016	10.5194/cp-10-1605-2014	www.ncdc.noaa.gov/paleo/study/15444		MarineSediment	other microfossil	foraminifera	planktic	maximum likehood			temperature	degC	abs	T	sea@subsurface	Summer	summerOnly	positive	183.17	11739	104.4	1.7252	Temp12k	AdV		http://lipdverse.org/globalHolocene/0_54_0/MD99-2322.Jennings.2011.html
BJ8_03_13GGC.Linsley.2010	BJ8_03_13GGC	Pacific Ocean>Western Pacific Ocean>South China And Eastern Archipelagic Seas	-7.4	115.2	-594	10.1038/ngeo920		www.ncdc.noaa.gov/paleo/study/10420		MarineSediment	Mg/Ca	Mg/Ca	ruber	Baymag (baymag_predict.m) github.com/jesstierney/BAYMAG Parameters: omega=1.4662, salinity=33.2983, pH=8.0783, clean=1, species=ruber, pstd=10, varargin=0			temperature	degC	abs	T	sea@surface	annual	annual	positive	179	10593	42	0.477829	Temp12k	PMS, AdV, JET		http://lipdverse.org/globalHolocene/0_54_0/BJ8_03_13GGC.Linsley.2010.html
MD02_2594.Dyez.2014	MD02_2594	Atlantic Ocean>South Atlantic Ocean	-34.71	17.338	-2240	10.1002/2014PA002698	10.1029/2009PA001879	www.ncdc.noaa.gov/paleo/study/17935		MarineSediment	isotope	d18O	ruber	Bayfoxm (byfox_predict.m) 10.1029/2019PA003576 Parameters: prior_mean=19.4639, prior_std=10, species=ruber, bayes=unspecified; For d18osw, values are specified to change through time, and are calculated using the getvardelo.m program from Jess Tierney, based on the modern value of d18osw (0.48824) for the archive location			temperature	degC	abs	T	sea@surface	annual	annual	positive	177	80117	429	0.422905	Temp12k	JET, DSK	sample resolution is low (beween 400 and 500 yr); retain to improve SH coverage	http://lipdverse.org/globalHolocene/0_54_0/MD02_2594.Dyez.2014.html
MD02_2594.Dyez.2014	MD02_2594	Atlantic Ocean>South Atlantic Ocean	-34.71	17.338	-2240	10.1002/2014PA002698	10.1029/2009PA001879	www.ncdc.noaa.gov/paleo/study/17935		MarineSediment	Mg/Ca	Mg/Ca	ruber	Baymag (baymag_predict.m) github.com/jesstierney/BAYMAG Parameters: omega=1.4842, salinity=35.4002, pH=8.1167, clean=1, species=ruber, pstd=10, varargin=0			temperature	degC	abs	T	sea@surface	12,1,2	summerOnly	positive	177	80117	429	0.422905	Temp12k	JET, DSK	sample resolution is low (beween 400 and 500 yr); retain to improve SH coverage	http://lipdverse.org/globalHolocene/0_54_0/MD02_2594.Dyez.2014.html
Kansjon.EPD	Kansjon	Europe>Northern Europe>Scandinavia>Sweden	57.63	14.53	308	noPubOnRecord	10.1038/nature25464	this compilation	10.21233/N3H737	LakeSediment	pollen	pollen	assemblage	MAT			temperature	degC	abs	T	air@surface	coldest month	winter+	positive	175.37	10425.2	389.715	0.939447	Temp12k	BSAD		http://lipdverse.org/globalHolocene/0_54_0/Kansjon.EPD.html
Kansjon.EPD	Kansjon	Europe>Northern Europe>Scandinavia>Sweden	57.63	14.53	308	noPubOnRecord	10.1038/nature25464	this compilation	10.21233/N3H737	LakeSediment	pollen	pollen	assemblage	MAT			temperatureComposite	degC	abs	T	air@surface	warmest + coldest months	annual	positive	175.37	10425.2	389.715	0.939447	Temp12k	BSAD		http://lipdverse.org/globalHolocene/0_54_0/Kansjon.EPD.html
Kansjon.EPD	Kansjon	Europe>Northern Europe>Scandinavia>Sweden	57.63	14.53	308	noPubOnRecord	10.1038/nature25464	this compilation	10.21233/N3H737	LakeSediment	pollen	pollen	assemblage	MAT			temperature	degC	abs	T	air@surface	warmest month	summer+	positive	175.37	10425.2	389.715	0.939447	Temp12k	BSAD		http://lipdverse.org/globalHolocene/0_54_0/Kansjon.EPD.html
BanksIsland-12.Gajewski.2000	Banks Island -12	North America>Canada>Northwest Territories	72.37	-119.83	220	10.1139/b00-018	10.1038/nature25464	this compilation	10.21233/N37880	LakeSediment	pollen	pollen	assemblage	MAT			temperature	degC	abs	T	air@surface	warmest month	summer+	positive	175	10183	302.5	0.29976	Temp12k	TB, DSK	fails age control, largest gap is 3920 yrs; retain to support high-Arctic coverage	http://lipdverse.org/globalHolocene/0_54_0/BanksIsland-12.Gajewski.2000.html
Churruca.Caniupan.2014	Churruca	South America>Chile	-53.03	-73.9	-80	10.1016/j.yqres.2014.07.009		this compilation		MarineSediment	alkenone	alkenone	UK'37				temperature	degC		T	sea@surface	Summer	summerOnly	positive	170	11570	200	1.05263	Temp12k	DSK	missing Uk37 data; no Bayesian recalibration	http://lipdverse.org/globalHolocene/0_54_0/Churruca.Caniupan.2014.html
GeoB3129_1.Weldeab.2006	GeoB3129_1	Atlantic Ocean>South Atlantic Ocean	-4.6133	-36.6367	-830	10.1016/j.epsl.2005.11.012	10.1006/qres.1998.1992	10.1594/PANGAEA.738284		MarineSediment	isotope	d18O	ruber_pink	Bayfoxm (byfox_predict.m) 10.1029/2019PA003576 Parameters: prior_mean=27.2846, prior_std=10, species=ruber, bayes=unspecified; For d18osw, values are specified to change through time, and are calculated using the getvardelo.m program from Jess Tierney, based on the modern value of d18osw (0.82219) for the archive location			temperature	degC	abs	T	sea@surface	annual	annual	positive	170	13900	170	0.845309	Temp12k	JET, DSK		http://lipdverse.org/globalHolocene/0_54_0/GeoB3129_1.Weldeab.2006.html
GeoB3129_1.Weldeab.2006	GeoB3129_1	Atlantic Ocean>South Atlantic Ocean	-4.6133	-36.6367	-830	10.1016/j.epsl.2005.11.012	10.1006/qres.1998.1992	10.1594/PANGAEA.738284		MarineSediment	Mg/Ca	Mg/Ca	ruber	Baymag (baymag_predict.m) github.com/jesstierney/BAYMAG Parameters: omega=1.5348, salinity=36.2035, pH=8.0428, clean=1, species=ruber, pstd=10, varargin=0			temperature	degC	abs	T	sea@surface	annual	annual	positive	170	13970	165	0.845309	Temp12k	PMS, JET		http://lipdverse.org/globalHolocene/0_54_0/GeoB3129_1.Weldeab.2006.html
Skrzetuszewskie.Litt.2001	Skrzetuszewskie	Europe>Eastern Europe>Poland	52.55	17.36	109	10.1016/S0277-3791(00)00149-9	10.1038/nature25464	this compilation	10.21233/K41Y-RH60	LakeSediment	pollen	pollen	assemblage	MAT			temperature	degC	abs	T	air@surface	coldest month	winter+	positive	166.37	10918	122.49	1.18307	Temp12k	BSAD		http://lipdverse.org/globalHolocene/0_54_0/Skrzetuszewskie.Litt.2001.html
Skrzetuszewskie.Litt.2001	Skrzetuszewskie	Europe>Eastern Europe>Poland	52.55	17.36	109	10.1016/S0277-3791(00)00149-9	10.1038/nature25464	this compilation	10.21233/K41Y-RH60	LakeSediment	pollen	pollen	assemblage	MAT			temperatureComposite	degC	abs	T	air@surface	warmest + coldest months	annual	positive	166.37	10918	122.49	1.18307	Temp12k	BSAD		http://lipdverse.org/globalHolocene/0_54_0/Skrzetuszewskie.Litt.2001.html
Skrzetuszewskie.Litt.2001	Skrzetuszewskie	Europe>Eastern Europe>Poland	52.55	17.36	109	10.1016/S0277-3791(00)00149-9	10.1038/nature25464	this compilation	10.21233/K41Y-RH60	LakeSediment	pollen	pollen	assemblage	MAT			temperature	degC	abs	T	air@surface	warmest month	summer+	positive	166.37	10918	122.49	1.18307	Temp12k	BSAD		http://lipdverse.org/globalHolocene/0_54_0/Skrzetuszewskie.Litt.2001.html
TwoYourtsLake.Nazarova.2013	Two-Yourts Lake	Europe>Eastern Europe>Russian Federation	56.82	160.105	280	10.1016/j.quascirev.2013.01.018		this compilation		LakeSediment	chironomid	chironomid	assemblage	WAPLS	7	calibration data set from Yakutia, North-Eastern Russia (Nazarova et al. 2008, 2011)	temperature	degC	abs	T	air@surface	Summer	summerOnly	positive	164.558	4500	131.75	2.07591	Temp12k	MTO, LBN		http://lipdverse.org/globalHolocene/0_54_0/TwoYourtsLake.Nazarova.2013.html
MeerfelderMaar.Litt.2009	Meerfelder Maar	Europe>Western Europe>Germany	50.1	6.75	336.5	10.1111/j.1502-3885.2009.00096.x		this compilation	42720	LakeSediment	pollen	pollen	assemblage	PDF			temperature	degC	abs	T	air@surface	1	winter+	positive	163	10990	20	0	Temp12k	BASD, WF	varve chronology	http://lipdverse.org/globalHolocene/0_54_0/MeerfelderMaar.Litt.2009.html
MeerfelderMaar.Litt.2009	Meerfelder Maar	Europe>Western Europe>Germany	50.1	6.75	336.5	10.1111/j.1502-3885.2009.00096.x		this compilation	42720	LakeSediment	pollen	pollen	assemblage	PDF			temperature	degC	abs	T	air@surface	7	summer+	positive	163	10990	20	0	Temp12k	BASD, WF	varve chronology	http://lipdverse.org/globalHolocene/0_54_0/MeerfelderMaar.Litt.2009.html
MeerfelderMaar.Litt.2009	Meerfelder Maar	Europe>Western Europe>Germany	50.1	6.75	336.5	10.1111/j.1502-3885.2009.00096.x		this compilation	42720	LakeSediment	pollen	pollen	assemblage	PDF			temperatureComposite	degC	anom	T	air@surface	1,9	annual	positive	163	10990	20	0	Temp12k	BASD, WF	this timeseries was composited programmatically, with the assumption that all values are measured at equivalent levels	http://lipdverse.org/globalHolocene/0_54_0/MeerfelderMaar.Litt.2009.html
Vernerovice.Peichlova.1979	Vernerovice	Europe>Eastern Europe>Czech Republic	50.62	16.2	492	Peichlova, M. 1979. Historie vegetace Broumovska [Vegetation history of the Broumovska region]. Cand. diss. Thesis, Academy of Science CR, Pruhonice, 122pp.	10.1038/nature25464	this compilation	10.21233/YC5S-TJ37	Peat	pollen	pollen	assemblage	MAT			temperature	degC	abs	T	air@surface	coldest month	winter+	positive	160.41	10941.9	334.78	0.760161	Temp12k	BSAD	gap 3.4 ka; otherwise solid age model	http://lipdverse.org/globalHolocene/0_54_0/Vernerovice.Peichlova.1979.html
Vernerovice.Peichlova.1979	Vernerovice	Europe>Eastern Europe>Czech Republic	50.62	16.2	492	Peichlova, M. 1979. Historie vegetace Broumovska [Vegetation history of the Broumovska region]. Cand. diss. Thesis, Academy of Science CR, Pruhonice, 122pp.	10.1038/nature25464	this compilation	10.21233/YC5S-TJ37	Peat	pollen	pollen	assemblage	MAT			temperatureComposite	degC	abs	T	air@surface	warmest + coldest months	annual	positive	160.41	10941.9	334.78	0.760161	Temp12k	BSAD	gap 3.4 ka; otherwise solid age model	http://lipdverse.org/globalHolocene/0_54_0/Vernerovice.Peichlova.1979.html
Vernerovice.Peichlova.1979	Vernerovice	Europe>Eastern Europe>Czech Republic	50.62	16.2	492	Peichlova, M. 1979. Historie vegetace Broumovska [Vegetation history of the Broumovska region]. Cand. diss. Thesis, Academy of Science CR, Pruhonice, 122pp.	10.1038/nature25464	this compilation	10.21233/YC5S-TJ37	Peat	pollen	pollen	assemblage	MAT			temperature	degC	abs	T	air@surface	warmest month	summer+	positive	160.41	10941.9	334.78	0.760161	Temp12k	BSAD	gap 3.4 ka; otherwise solid age model	http://lipdverse.org/globalHolocene/0_54_0/Vernerovice.Peichlova.1979.html
ODP_167_1019C.Barron.2003	ODP_167_1019C	Pacific Ocean>North Pacific Ocean	41.6829	-124.932	-946	10.1029/2002PA000768		10.1594/PANGAEA.841946		MarineSediment	alkenone	alkenone	UK'37	Bayspline (UK_predict.m) 10.1002/2017PA003201 Parameters: pstd=10, bayes=unspecified			temperature	degC	abs	T	sea@surface	annual	annual	positive	160	14940	130	1.18243	Temp12k	LJ, DSK, JET		http://lipdverse.org/globalHolocene/0_54_0/ODP_167_1019C.Barron.2003.html
Kaartlamminsuo.Rankama.1988	Kaartlamminsuo	Europe>Northern Europe>Scandinavia>Finland	60.73	24.22	115	Rankama, T., and I. Vuorela. 1988. Between inland and coast in Metal Age Finland - human impact on the premeval forests of Southern Ha"me during the Iron Age. Memoranda Societatis Pro Fauna et Flora Fennica, 64:25-34.	10.1038/nature25464	this compilation	10.21233/RYFA-Y280	Peat	pollen	pollen	assemblage	MAT			temperature	degC	abs	T	air@surface	coldest month	winter+	positive	159.64	4900.81	76.55	0.843674	Temp12k	BSAD		http://lipdverse.org/globalHolocene/0_54_0/Kaartlamminsuo.Rankama.1988.html
Kaartlamminsuo.Rankama.1988	Kaartlamminsuo	Europe>Northern Europe>Scandinavia>Finland	60.73	24.22	115	Rankama, T., and I. Vuorela. 1988. Between inland and coast in Metal Age Finland - human impact on the premeval forests of Southern Ha"me during the Iron Age. Memoranda Societatis Pro Fauna et Flora Fennica, 64:25-34.	10.1038/nature25464	this compilation	10.21233/RYFA-Y280	Peat	pollen	pollen	assemblage	MAT			temperatureComposite	degC	abs	T	air@surface	warmest + coldest months	annual	positive	159.64	4900.81	76.55	0.843674	Temp12k	BSAD		http://lipdverse.org/globalHolocene/0_54_0/Kaartlamminsuo.Rankama.1988.html
Kaartlamminsuo.Rankama.1988	Kaartlamminsuo	Europe>Northern Europe>Scandinavia>Finland	60.73	24.22	115	Rankama, T., and I. Vuorela. 1988. Between inland and coast in Metal Age Finland - human impact on the premeval forests of Southern Ha"me during the Iron Age. Memoranda Societatis Pro Fauna et Flora Fennica, 64:25-34.	10.1038/nature25464	this compilation	10.21233/RYFA-Y280	Peat	pollen	pollen	assemblage	MAT			temperature	degC	abs	T	air@surface	warmest month	summer+	positive	159.64	4900.81	76.55	0.843674	Temp12k	BSAD		http://lipdverse.org/globalHolocene/0_54_0/Kaartlamminsuo.Rankama.1988.html
BledowoLake.Binka.1988	Bledowo Lake	Europe>Eastern Europe>Poland	52.55	20.67	78	Binka, K., T. Madeyska, B. Marciniak, K. Seroczynska, and K. Wieckowski. 1988. Bledowo lake (central Poland): history of vegetation and lake development during the last 12kyr. Bull. Acad. Polon. Sci., 36(2):147-158.	10.1038/nature25464	this compilation	10.21233/b0fw-9e91	LakeSediment	pollen	pollen	assemblage	MAT			temperature	degC	abs	T	air@surface	coldest month	winter+	positive	156.23	10995.8	40.77	0.253298	Temp12k	BSAD		http://lipdverse.org/globalHolocene/0_54_0/BledowoLake.Binka.1988.html
BledowoLake.Binka.1988	Bledowo Lake	Europe>Eastern Europe>Poland	52.55	20.67	78	Binka, K., T. Madeyska, B. Marciniak, K. Seroczynska, and K. Wieckowski. 1988. Bledowo lake (central Poland): history of vegetation and lake development during the last 12kyr. Bull. Acad. Polon. Sci., 36(2):147-158.	10.1038/nature25464	this compilation	10.21233/b0fw-9e91	LakeSediment	pollen	pollen	assemblage	MAT			temperatureComposite	degC	abs	T	air@surface	warmest + coldest months	annual	positive	156.23	10995.8	40.77	0.253298	Temp12k	BSAD		http://lipdverse.org/globalHolocene/0_54_0/BledowoLake.Binka.1988.html
BledowoLake.Binka.1988	Bledowo Lake	Europe>Eastern Europe>Poland	52.55	20.67	78	Binka, K., T. Madeyska, B. Marciniak, K. Seroczynska, and K. Wieckowski. 1988. Bledowo lake (central Poland): history of vegetation and lake development during the last 12kyr. Bull. Acad. Polon. Sci., 36(2):147-158.	10.1038/nature25464	this compilation	10.21233/b0fw-9e91	LakeSediment	pollen	pollen	assemblage	MAT			temperature	degC	abs	T	air@surface	warmest month	summer+	positive	156.23	10995.8	40.77	0.253298	Temp12k	BSAD		http://lipdverse.org/globalHolocene/0_54_0/BledowoLake.Binka.1988.html
MD99_2269.Kristjnsd_ttir.2017	MD99_2269	Arctic Ocean	66.6413	-20.8632	-365	10.1177/0959683616652703	10.1029/2006PA001285	10.1594/PANGAEA.847657		MarineSediment	isotope	d18O	pachyderma	Bayfoxm (byfox_predict.m) 10.1029/2019PA003576 Parameters: prior_mean=5.0523, prior_std=10, species=pachy, bayes=unspecified; For d18osw, values are specified to change through time, and are calculated using the getvardelo.m program from Jess Tierney, based on the modern value of d18osw (0.051815) for the archive location			temperature	degC	abs	T	sea@surface	annual	annual	positive	156.154	11519.4	51.457	2.3707	Temp12k	JET, DSK		http://lipdverse.org/globalHolocene/0_54_0/MD99_2269.Kristjnsd_ttir.2017.html
SN-6.Tiwari.2015	SN-6	Indian Ocean	12.486	74.133	-589	10.1177/0959683615585840		www.ncdc.noaa.gov/paleo/study/18919		MarineSediment	Mg/Ca	Mg/Ca	ruber white s.s.	BAY: SST calculated from Mg/Ca (TSid=LPD5f9ad71d) using the BAYMAG program baymag_predict. Parameters: omega=1.4441, clean=1, species=ruber, pstd=10, varargin=unspecified; For salinity and pH, values are specified to change through time, and are calculated using the get_phsal program from Jess Tierney, based on modern values of salinity (34.4406) and pH (8.12) for the archive location and using t…		redox cleaning. The percentage of G. ruber among all the species may decline during the summer monsoon, but its absolute number increases signifying the fact that it mostly represents summer monsoon conditions (Curry et al., 1992)	temperature	degC	abs	T	sea@surface	annual	annual	positive	154.21	4772.19	116.13	1.08272	Temp12k	LJ		http://lipdverse.org/globalHolocene/0_54_0/SN-6.Tiwari.2015.html
SaintThomas.Voeltzel.1987	Saint-Thomas	Europe>Western Europe>France	47.27	-1.75	1	Voeltzel, D. 1987. Recherches pollenanalytiques sur la vegetation holocene de la plaine alluviale de l'estuaire de la Loire et des coteaux environnants. Ph.D. Dissertation, Aix-Marseille, France.	10.1038/nature25464	this compilation	10.21233/gy1d-0c88	Peat	pollen	pollen	assemblage	MAT			temperature	degC	abs	T	air@surface	coldest month	winter+	positive	152.24	6947.16	64.08	0.588675	Temp12k	BSAD		http://lipdverse.org/globalHolocene/0_54_0/SaintThomas.Voeltzel.1987.html
SaintThomas.Voeltzel.1987	Saint-Thomas	Europe>Western Europe>France	47.27	-1.75	1	Voeltzel, D. 1987. Recherches pollenanalytiques sur la vegetation holocene de la plaine alluviale de l'estuaire de la Loire et des coteaux environnants. Ph.D. Dissertation, Aix-Marseille, France.	10.1038/nature25464	this compilation	10.21233/gy1d-0c88	Peat	pollen	pollen	assemblage	MAT			temperatureComposite	degC	abs	T	air@surface	warmest + coldest months	annual	positive	152.24	6947.16	64.08	0.588675	Temp12k	BSAD		http://lipdverse.org/globalHolocene/0_54_0/SaintThomas.Voeltzel.1987.html
SaintThomas.Voeltzel.1987	Saint-Thomas	Europe>Western Europe>France	47.27	-1.75	1	Voeltzel, D. 1987. Recherches pollenanalytiques sur la vegetation holocene de la plaine alluviale de l'estuaire de la Loire et des coteaux environnants. Ph.D. Dissertation, Aix-Marseille, France.	10.1038/nature25464	this compilation	10.21233/gy1d-0c88	Peat	pollen	pollen	assemblage	MAT			temperature	degC	abs	T	air@surface	warmest month	summer+	positive	152.24	6947.16	64.08	0.588675	Temp12k	BSAD		http://lipdverse.org/globalHolocene/0_54_0/SaintThomas.Voeltzel.1987.html
GondoAlpjen.Welten.1982	Gondo Alpjen	Europe>Western Europe>Switzerland	46.21	8.11	1724	Welten, M. 1982. Vegetationsgeschichtliche Untersuchungen in den westlichen Schweizer Alpen: Bern-Wallis. Denkschriften der Schweizerischen Naturforschenden Gesellschaft, Vol. 95. DSNG 95. Textheft 104 pp., Diagrammheft 37 diagrams.	10.1038/nature25464	this compilation	10.21233/h9zx-zt71	LakeSediment	pollen	pollen	assemblage	MAT			temperature	degC	abs	T	air@surface	coldest month	winter+	positive	151.05	6577.36	143.08	0.778051	Temp12k	BSAD		http://lipdverse.org/globalHolocene/0_54_0/GondoAlpjen.Welten.1982.html
GondoAlpjen.Welten.1982	Gondo Alpjen	Europe>Western Europe>Switzerland	46.21	8.11	1724	Welten, M. 1982. Vegetationsgeschichtliche Untersuchungen in den westlichen Schweizer Alpen: Bern-Wallis. Denkschriften der Schweizerischen Naturforschenden Gesellschaft, Vol. 95. DSNG 95. Textheft 104 pp., Diagrammheft 37 diagrams.	10.1038/nature25464	this compilation	10.21233/h9zx-zt71	LakeSediment	pollen	pollen	assemblage	MAT			temperatureComposite	degC	abs	T	air@surface	warmest + coldest months	annual	positive	151.05	6577.36	143.08	0.778051	Temp12k	BSAD		http://lipdverse.org/globalHolocene/0_54_0/GondoAlpjen.Welten.1982.html
GondoAlpjen.Welten.1982	Gondo Alpjen	Europe>Western Europe>Switzerland	46.21	8.11	1724	Welten, M. 1982. Vegetationsgeschichtliche Untersuchungen in den westlichen Schweizer Alpen: Bern-Wallis. Denkschriften der Schweizerischen Naturforschenden Gesellschaft, Vol. 95. DSNG 95. Textheft 104 pp., Diagrammheft 37 diagrams.	10.1038/nature25464	this compilation	10.21233/h9zx-zt71	LakeSediment	pollen	pollen	assemblage	MAT			temperature	degC	abs	T	air@surface	warmest month	summer+	positive	151.05	6577.36	143.08	0.778051	Temp12k	BSAD		http://lipdverse.org/globalHolocene/0_54_0/GondoAlpjen.Welten.1982.html
Giecz.Milecka.2002	Giecz	Europe>Eastern Europe>Poland	52.32	17.36	100	Milecka, K. 1991. Pollen analysis of lake sediments in Giecz - The state of the investigation. Pages 147-150 in K. Tobolski, editor. Wstep do paleoecologii lednideiego parku Krajobvazowego.	10.1038/nature25464	this compilation	10.21233/X17Y-BB18	LakeSediment	pollen	pollen	assemblage	MAT			temperature	degC	abs	T	air@surface	coldest month	winter+	positive	150.97	9050.46	116.955	0.337098	Temp12k	BSAD		http://lipdverse.org/globalHolocene/0_54_0/Giecz.Milecka.2002.html
Giecz.Milecka.2002	Giecz	Europe>Eastern Europe>Poland	52.32	17.36	100	Milecka, K. 1991. Pollen analysis of lake sediments in Giecz - The state of the investigation. Pages 147-150 in K. Tobolski, editor. Wstep do paleoecologii lednideiego parku Krajobvazowego.	10.1038/nature25464	this compilation	10.21233/X17Y-BB18	LakeSediment	pollen	pollen	assemblage	MAT			temperatureComposite	degC	abs	T	air@surface	warmest + coldest months	annual	positive	150.97	9050.46	116.955	0.337098	Temp12k	BSAD		http://lipdverse.org/globalHolocene/0_54_0/Giecz.Milecka.2002.html
Giecz.Milecka.2002	Giecz	Europe>Eastern Europe>Poland	52.32	17.36	100	Milecka, K. 1991. Pollen analysis of lake sediments in Giecz - The state of the investigation. Pages 147-150 in K. Tobolski, editor. Wstep do paleoecologii lednideiego parku Krajobvazowego.	10.1038/nature25464	this compilation	10.21233/X17Y-BB18	LakeSediment	pollen	pollen	assemblage	MAT			temperature	degC	abs	T	air@surface	warmest month	summer+	positive	150.97	9050.46	116.955	0.337098	Temp12k	BSAD		http://lipdverse.org/globalHolocene/0_54_0/Giecz.Milecka.2002.html
NorthGRIP.Gkinis.2014	North GRIP	North America>Greenland	75.1	-42.32	2925	10.1016/j.epsl.2014.08.022		10.1594/PANGAEA.871563		GlacierIce	other ice	isotope diffusion	glacier ice	firn modeling		200 years low pass filtered	temperature	degC	abs	T	air@surface	annua	annual	positive	150	16000	10		Temp12k	AJO		http://lipdverse.org/globalHolocene/0_54_0/NorthGRIP.Gkinis.2014.html
SihailongwanMaar.Stebich.2015	Sihailongwan Maar	Asia>Eastern Asia>China	42.28	126.6	797	10.1016/j.quascirev.2015.07.021		10.1594/PANGAEA.852703	not in Neotoma	LakeSediment	pollen	pollen	assemblage	temperatures calculated using SDs			temperature	degC	abs	T	air@surface	warmest month	summerOnly	positive	150	11992	61	2.78669	Temp12k	TB	temperatures calculated using SDs	http://lipdverse.org/globalHolocene/0_54_0/SihailongwanMaar.Stebich.2015.html
Moraine.Hansen.1985	Moraine	North America>Canada>Newfoundland And Labrador	52.27	-58.05	385	10.1139/b85-070	10.1038/nature25464	this compilation	10.21233/N30H1K	LakeSediment	pollen	pollen	assemblage	MAT			temperature	degC	abs	T	air@surface	warmest month	summer+	positive	146	10728	228.5	0.567001	Temp12k	TB		http://lipdverse.org/globalHolocene/0_54_0/Moraine.Hansen.1985.html
Moraine.Hansen.1985	Moraine	North America>Canada>Newfoundland And Labrador	52.27	-58.05	385	10.1139/b85-070	10.1038/nature25464	this compilation	10.21233/N30H1K	LakeSediment	pollen	pollen	assemblage	MAT			temperature	degC	abs	T	air@surface	coldest month	winter+	positive	146	10728	228.5	0.567001	Temp12k	TB		http://lipdverse.org/globalHolocene/0_54_0/Moraine.Hansen.1985.html
Moraine.Hansen.1985	Moraine	North America>Canada>Newfoundland And Labrador	52.27	-58.05	385	10.1139/b85-070	10.1038/nature25464	this compilation	10.21233/N30H1K	LakeSediment	pollen	pollen	assemblage	MAT			temperature	degC	abs	T	air@surface	annual	annual	positive	146	10728	228.5	0.567001	Temp12k	TB		http://lipdverse.org/globalHolocene/0_54_0/Moraine.Hansen.1985.html
Lednica-2.Litt.1991	Lednica -2	Europe>Eastern Europe>Poland	52.56	17.39	109	Litt, T., and K. Tobolski. 1991. Beitraege zur postglazialen Vegetaionsgeschichte im Lednica-Gebiet (in Polish with German summary). Pages 57-61 in K. Tobolski, editor. Wstep do paleoekologii Lednickiego Parku Krajobrazowego. University Press, Poznan, Poland.	10.1038/nature25464	this compilation	3231	LakeSediment	pollen	pollen	assemblage	MAT			temperature	degC	abs	T	air@surface	coldest month	winter+	positive	144.06	10063.7	89.87	0	Temp12k	BSAD	chronology based on stat correlations	http://lipdverse.org/globalHolocene/0_54_0/Lednica-2.Litt.1991.html
Lednica-2.Litt.1991	Lednica -2	Europe>Eastern Europe>Poland	52.56	17.39	109	Litt, T., and K. Tobolski. 1991. Beitraege zur postglazialen Vegetaionsgeschichte im Lednica-Gebiet (in Polish with German summary). Pages 57-61 in K. Tobolski, editor. Wstep do paleoekologii Lednickiego Parku Krajobrazowego. University Press, Poznan, Poland.	10.1038/nature25464	this compilation	3231	LakeSediment	pollen	pollen	assemblage	MAT			temperatureComposite	degC	abs	T	air@surface	warmest + coldest months	annual	positive	144.06	10063.7	89.87	0	Temp12k	BSAD	chronology based on stat correlations	http://lipdverse.org/globalHolocene/0_54_0/Lednica-2.Litt.1991.html
Lednica-2.Litt.1991	Lednica -2	Europe>Eastern Europe>Poland	52.56	17.39	109	Litt, T., and K. Tobolski. 1991. Beitraege zur postglazialen Vegetaionsgeschichte im Lednica-Gebiet (in Polish with German summary). Pages 57-61 in K. Tobolski, editor. Wstep do paleoekologii Lednickiego Parku Krajobrazowego. University Press, Poznan, Poland.	10.1038/nature25464	this compilation	3231	LakeSediment	pollen	pollen	assemblage	MAT			temperature	degC	abs	T	air@surface	warmest month	summer+	positive	144.06	10063.7	89.87	0	Temp12k	BSAD	chronology based on stat correlations	http://lipdverse.org/globalHolocene/0_54_0/Lednica-2.Litt.1991.html
MiddenCluster8.Harbert.2018	Midden Cluster 8	North America>United States Of America>Arizona	32.3106	-109.098	1339	10.5334/oq.46	this compilation	geochange.er.usgs.gov/midden/		Midden	biophysical	macrofossils	assemblage	Climate Reconstruction Analysis using Coexistence Likelihood Estimation			temperature	degC	abs	T	air@surface	annual	annual	positive	144	34938	93		Temp12k	AD	this time series was generated for the Temp12k database; multiple sites were aggregated into clusters based on spatial proximity using a hierarchical clustering approach (hclust, base R), with an upper limit of 200 km	http://lipdverse.org/globalHolocene/0_54_0/MiddenCluster8.Harbert.2018.html
Saint-JeanOrleans.Richard.1981	Saint-Jean Ile dOrleans	North America>Canada>Quebec	46.93	-70.93	68	Richard, P.J.H. 1971. Two pollens diagrams from the Quebec city area, Canada. Pollen et Spores 13:523-559.	10.1038/nature25464	this compilation	10.21233/N31W6K	LakeSediment	pollen	pollen	assemblage	MAT			temperature	degC	abs	T	air@surface	warmest month	summer+	positive	143	6561	309	0.467435	Temp12k	TB		http://lipdverse.org/globalHolocene/0_54_0/Saint-JeanOrleans.Richard.1981.html
Saint-JeanOrleans.Richard.1981	Saint-Jean Ile dOrleans	North America>Canada>Quebec	46.93	-70.93	68	Richard, P.J.H. 1971. Two pollens diagrams from the Quebec city area, Canada. Pollen et Spores 13:523-559.	10.1038/nature25464	this compilation	10.21233/N31W6K	LakeSediment	pollen	pollen	assemblage	MAT			temperature	degC	abs	T	air@surface	coldest month	winter+	positive	143	6561	309	0.467435	Temp12k	TB		http://lipdverse.org/globalHolocene/0_54_0/Saint-JeanOrleans.Richard.1981.html
Saint-JeanOrleans.Richard.1981	Saint-Jean Ile dOrleans	North America>Canada>Quebec	46.93	-70.93	68	Richard, P.J.H. 1971. Two pollens diagrams from the Quebec city area, Canada. Pollen et Spores 13:523-559.	10.1038/nature25464	this compilation	10.21233/N31W6K	LakeSediment	pollen	pollen	assemblage	MAT			temperature	degC	abs	T	air@surface	annual	annual	positive	143	6561	309	0.467435	Temp12k	TB		http://lipdverse.org/globalHolocene/0_54_0/Saint-JeanOrleans.Richard.1981.html
GeoB7702_3.Castaneda.2010	GeoB7702_3	Atlantic Ocean>North Atlantic Ocean>Mediterranean Sea	31.652	34.0667	-562	10.1029/2009PA001740		10.1594/PANGAEA.736918		MarineSediment	other biomarker	GDGT	TEX86	Bayspar (bayspar_tex.m) 10.1016/j.gca.2013.11.026 Parameters: prior_std=10, runname=SST, varargin=1000,1			temperature	degC	abs	T	sea@surface	annual	annual	positive	142	26617	192	0.67465	Temp12k	PMS, AdV, JET		http://lipdverse.org/globalHolocene/0_54_0/GeoB7702_3.Castaneda.2010.html
MD02_2503.Hill.2006	MD02_2503	Pacific Ocean>North Pacific Ocean	34.3862	-120.037	-569	10.1016/j.quascirev.2006.03.012		www.ncdc.noaa.gov/paleo/study/5582		MarineSediment	isotope	d18O	bulloides	Bayfoxm (byfox_predict.m) 10.1029/2019PA003576 Parameters: prior_mean=15.1862, prior_std=10, species=bulloides, bayes=unspecified; For d18osw, values are specified to change through time, and are calculated using the getvardelo.m program from Jess Tierney, based on the modern value of d18osw (-0.4821) for the archive location			temperature	degC	abs	T	sea@surface	annual	annual	positive	141.492	35767	138.041	0.927604	Temp12k	JET, DSK		http://lipdverse.org/globalHolocene/0_54_0/MD02_2503.Hill.2006.html
Altenweiher.DeValk.1981	Altenweiher	Europe>Western Europe>France	48.01	6.99	926	De Valk, E.J. 1981. Late Holocene and present vegetation of the Kastelberg (Vosges, France). Ph.D. Dissertation. University of Utrecht, Utrecht, The Netherlands.	10.1038/nature25464	this compilation	10.21233/JGXS-EY74	Peat	pollen	pollen	assemblage	MAT			temperature	degC	abs	T	air@surface	coldest month	winter+	positive	138.63	10910.2	91.08	0.590151	Temp12k	BSAD		http://lipdverse.org/globalHolocene/0_54_0/Altenweiher.DeValk.1981.html
Altenweiher.DeValk.1981	Altenweiher	Europe>Western Europe>France	48.01	6.99	926	De Valk, E.J. 1981. Late Holocene and present vegetation of the Kastelberg (Vosges, France). Ph.D. Dissertation. University of Utrecht, Utrecht, The Netherlands.	10.1038/nature25464	this compilation	10.21233/JGXS-EY74	Peat	pollen	pollen	assemblage	MAT			temperatureComposite	degC	abs	T	air@surface	warmest + coldest months	annual	positive	138.63	10910.2	91.08	0.590151	Temp12k	BSAD		http://lipdverse.org/globalHolocene/0_54_0/Altenweiher.DeValk.1981.html
Altenweiher.DeValk.1981	Altenweiher	Europe>Western Europe>France	48.01	6.99	926	De Valk, E.J. 1981. Late Holocene and present vegetation of the Kastelberg (Vosges, France). Ph.D. Dissertation. University of Utrecht, Utrecht, The Netherlands.	10.1038/nature25464	this compilation	10.21233/JGXS-EY74	Peat	pollen	pollen	assemblage	MAT			temperature	degC	abs	T	air@surface	warmest month	summer+	positive	138.63	10910.2	91.08	0.590151	Temp12k	BSAD		http://lipdverse.org/globalHolocene/0_54_0/Altenweiher.DeValk.1981.html
ODP658C_UK37.Zhao.1995	ODP658C	Atlantic Ocean>North Atlantic Ocean	20.75	-18.58	-2263	10.1029/94PA03354		10.1594/PANGAEA.52711		MarineSediment	alkenone	alkenone	UK'37	BAY: SST calculated from Uk37 (TSid=LPDb217bdbexxxx) using the BAYSPLINE program UK_predict. Parameters: pstd=10, bayes=unspecified			SST_from_Uk37	degC	abs	T	sea@surface	annual	annual	positive	137	22589	98	1.18014	Temp12k	LJ, JET, DSK		http://lipdverse.org/globalHolocene/0_54_0/ODP658C_UK37.Zhao.1995.html
Soylegrotta.Lauritzen.1999	Soylegrotta	Europe>Northern Europe>Scandinavia>Norway	66.62	13.68	280	10.1191/095968399667823929	10.5194/cp-10-1605-2014	www.ncdc.noaa.gov/paleo/study/15444		Speleothem	isotope	d18O	calcite				temperature	degC		T	air@surface	annual	annual	positive	136.503	9955.22	30.575	1.22216	Temp12k	KR		http://lipdverse.org/globalHolocene/0_54_0/Soylegrotta.Lauritzen.1999.html
Castor.Larouche.NA	Castor	North America>Canada>Quebec	46.61	-73	220	noPubOnRecord	10.1038/nature25464	this compilation	10.21233/N3602N	LakeSediment	pollen	pollen	assemblage	MAT			temperature	degC	abs	T	air@surface	warmest month	summer+	positive	136	10900	217	0.557414	Temp12k	TB		http://lipdverse.org/globalHolocene/0_54_0/Castor.Larouche.NA.html
Castor.Larouche.NA	Castor	North America>Canada>Quebec	46.61	-73	220	noPubOnRecord	10.1038/nature25464	this compilation	10.21233/N3602N	LakeSediment	pollen	pollen	assemblage	MAT			temperature	degC	abs	T	air@surface	coldest month	winter+	positive	136	10900	217	0.557414	Temp12k	TB		http://lipdverse.org/globalHolocene/0_54_0/Castor.Larouche.NA.html
Castor.Larouche.NA	Castor	North America>Canada>Quebec	46.61	-73	220	noPubOnRecord	10.1038/nature25464	this compilation	10.21233/N3602N	LakeSediment	pollen	pollen	assemblage	MAT			temperature	degC	abs	T	air@surface	annual	annual	positive	136	10900	217	0.557414	Temp12k	TB		http://lipdverse.org/globalHolocene/0_54_0/Castor.Larouche.NA.html
MD99_2269.Kristjnsd_ttir.2017	MD99_2269	Arctic Ocean	66.6413	-20.8632	-365	10.1177/0959683616652703	10.1029/2006PA001285	10.1594/PANGAEA.847657		MarineSediment	Mg/Ca	Mg/Ca	pachyderma	Baymag (baymag_predict.m) github.com/jesstierney/BAYMAG Parameters: omega=2.263, salinity=34.6287, pH=8.1952, clean=1, species=pachy, pstd=10, varargin=0			temperature	degC	abs	T	sea@surface	annual	annual	positive	130.308	9436.72	56.2	2.3707	Temp12k	JET, DSK		http://lipdverse.org/globalHolocene/0_54_0/MD99_2269.Kristjnsd_ttir.2017.html
BJ8_03_13GGC.Linsley.2010	BJ8_03_13GGC	Pacific Ocean>Western Pacific Ocean>South China And Eastern Archipelagic Seas	-7.4	115.2	-594	10.1038/ngeo920		www.ncdc.noaa.gov/paleo/study/10420		MarineSediment	isotope	d18O	ruber	Bayfoxm (byfox_predict.m) 10.1029/2019PA003576 Parameters: prior_mean=28.7261, prior_std=10, species=ruber, bayes=unspecified; For d18osw, values are specified to change through time, and are calculated using the getvardelo.m program from Jess Tierney, based on the modern value of d18osw (0.17327) for the archive location			temperature	degC	abs	T	sea@surface	annual	annual	positive	129	10575	39.5	0.477829	Temp12k	JET, DSK		http://lipdverse.org/globalHolocene/0_54_0/BJ8_03_13GGC.Linsley.2010.html
MD98_2176.Stott.2007	MD98_2176	Indian Ocean	-5.0031	133.445	-2382	10.1126/science.1143791		www.ncdc.noaa.gov/paleo/study/6400		MarineSediment	isotope	d18O	ruber	Bayfoxm (byfox_predict.m) 10.1029/2019PA003576 Parameters: prior_mean=28.2607, prior_std=10, species=ruber, bayes=unspecified; For d18osw, values are specified to change through time, and are calculated using the getvardelo.m program from Jess Tierney, based on the modern value of d18osw (0.25366) for the archive location			temperature	degC	abs	T	sea@surface	annual	annual	positive	125.7	20333	43	0.589508	Temp12k	JET, DSK		http://lipdverse.org/globalHolocene/0_54_0/MD98_2176.Stott.2007.html
MD98_2176.Stott.2007	MD98_2176	Indian Ocean	-5.0031	133.445	-2382	10.1126/science.1143791		www.ncdc.noaa.gov/paleo/study/6400		MarineSediment	Mg/Ca	Mg/Ca	ruber	Baymag (baymag_predict.m) github.com/jesstierney/BAYMAG Parameters: omega=0.96833, clean=0, species=ruber, pstd=10, varargin=unspecified; For salinity and pH, values are specified to change through time, and are calculated using the get_phsal program from Jess Tierney, based on modern values of salinity (33.8102) and pH (8.0754) for the archive location			temperature	degC	abs	T	sea@surface	annual	annual	positive	125.7	20333	43	0.589508	Temp12k	JET, DSK		http://lipdverse.org/globalHolocene/0_54_0/MD98_2176.Stott.2007.html
P1B3.deVernal.2005	P1B3	Arctic Ocean	73.683	-162.66	-201	10.1029/2005PA001157	10.5194/cp-10-1605-2014	www.ncdc.noaa.gov/paleo/study/15444		MarineSediment	other microfossil	dinocyst	assemblage				temperature	degC	abs	T	sea@surface	Summer	summer+	positive	125.61	9626	49.9	1.05259	Temp12k	LJ		http://lipdverse.org/globalHolocene/0_54_0/P1B3.deVernal.2005.html
P1B3.deVernal.2005	P1B3	Arctic Ocean	73.683	-162.66	-201	10.1029/2005PA001157	10.5194/cp-10-1605-2014	www.ncdc.noaa.gov/paleo/study/15444		MarineSediment	other microfossil	dinocyst	assemblage				temperatureComposite	degC	anom	T	sea@surface	summer + winter	annual	positive	125.61	9626	49.9	1.05259	Temp12k	LJ	this timeseries was composited programmatically, with the assumption that all values are measured at equivalent levels	http://lipdverse.org/globalHolocene/0_54_0/P1B3.deVernal.2005.html
TalkinTarn.Langdon.2004	Talkin Tarn	Europe>Northern Europe>British Isles>United Kingdom	54.92	-2.71	130	10.1023/B:JOPL.0000029433.85764.a5		this compilation		LakeSediment	chironomid	chironomid	assemblage	Unclear; probably WAPLS	7	153-lake Norwegian training set (Brooks and Birks 2000, 2001)	temperature	degC	abs	T	air@surface	Summer	summerOnly	positive	121.316	5758.57	122.549	1.59652	Temp12k	SEN, MTO, PGL		http://lipdverse.org/globalHolocene/0_54_0/TalkinTarn.Langdon.2004.html
SK237_GC04.Saraswat.2013	SK237_GC04	Indian Ocean	10.9775	74.9993	-1245	10.1016/j.epsl.2013.05.022		www.ncdc.noaa.gov/paleo/study/17575		MarineSediment	isotope	d18O	ruber	Bayfoxm (byfox_predict.m) 10.1029/2019PA003576 Parameters: prior_mean=28.6905, prior_std=10, species=ruber, bayes=unspecified; For d18osw, values are specified to change through time, and are calculated using the getvardelo.m program from Jess Tierney, based on the modern value of d18osw (0.42772) for the archive location			temperature	degC	abs	T	sea@surface	annual	annual	positive	120	31600	110	0.420875	Temp12k	JET, DSK		http://lipdverse.org/globalHolocene/0_54_0/SK237_GC04.Saraswat.2013.html
SK237_GC04.Saraswat.2013	SK237_GC04	Indian Ocean	10.9775	74.9993	-1245	10.1016/j.epsl.2013.05.022		www.ncdc.noaa.gov/paleo/study/17575		MarineSediment	Mg/Ca	Mg/Ca	ruber	Baymag (baymag_predict.m) github.com/jesstierney/BAYMAG Parameters: omega=1.2773, salinity=34.6354, pH=8.1147, clean=1, species=ruber, pstd=10, varargin=0			temperature	degC	abs	T	sea@surface	annual	annual	positive	120	31600	110	0.420875	Temp12k	PGM, KT, HVM, BM, JAA, JET		http://lipdverse.org/globalHolocene/0_54_0/SK237_GC04.Saraswat.2013.html
Nutt.Bennett.1987	Nutt Lake	North America>Canada>Ontario	45.22	-79.45	305	10.1139/b87-248	10.1038/nature25464	this compilation	10.21233/N39M01	LakeSediment	pollen	pollen	assemblage	MAT			temperature	degC	abs	T	air@surface	warmest month	summer+	positive	113	10659	101	0.911826	Temp12k	TB		http://lipdverse.org/globalHolocene/0_54_0/Nutt.Bennett.1987.html
Nutt.Bennett.1987	Nutt Lake	North America>Canada>Ontario	45.22	-79.45	305	10.1139/b87-248	10.1038/nature25464	this compilation	10.21233/N39M01	LakeSediment	pollen	pollen	assemblage	MAT			temperature	degC	abs	T	air@surface	coldest month	winter+	positive	113	10659	101	0.911826	Temp12k	TB		http://lipdverse.org/globalHolocene/0_54_0/Nutt.Bennett.1987.html
Nutt.Bennett.1987	Nutt Lake	North America>Canada>Ontario	45.22	-79.45	305	10.1139/b87-248	10.1038/nature25464	this compilation	10.21233/N39M01	LakeSediment	pollen	pollen	assemblage	MAT			temperature	degC	abs	T	air@surface	annual	annual	positive	113	10659	101	0.911826	Temp12k	TB		http://lipdverse.org/globalHolocene/0_54_0/Nutt.Bennett.1987.html
Dura-Moor.Seiwald.1980	Dura-Moor	Europe>Southern Europe>Italy	46.64	11.46	2080	Seiwald, A. 1980. Beitraege zur Vegetationsgeschichte Tirols IV: Natzer Plateau - Villanderer Alm. Ber. nat.-med. Verein Innsbruck 67:31-72.	10.1038/nature25464	this compilation	10.21233/fw4s-2605	Peat	pollen	pollen	assemblage	MAT			temperature	degC	abs	T	air@surface	coldest month	winter+	positive	111.78	10966.1	107.305	0.504701	Temp12k	BSAD		http://lipdverse.org/globalHolocene/0_54_0/Dura-Moor.Seiwald.1980.html
Dura-Moor.Seiwald.1980	Dura-Moor	Europe>Southern Europe>Italy	46.64	11.46	2080	Seiwald, A. 1980. Beitraege zur Vegetationsgeschichte Tirols IV: Natzer Plateau - Villanderer Alm. Ber. nat.-med. Verein Innsbruck 67:31-72.	10.1038/nature25464	this compilation	10.21233/fw4s-2605	Peat	pollen	pollen	assemblage	MAT			temperatureComposite	degC	abs	T	air@surface	warmest + coldest months	annual	positive	111.78	10966.1	107.305	0.504701	Temp12k	BSAD		http://lipdverse.org/globalHolocene/0_54_0/Dura-Moor.Seiwald.1980.html
Dura-Moor.Seiwald.1980	Dura-Moor	Europe>Southern Europe>Italy	46.64	11.46	2080	Seiwald, A. 1980. Beitraege zur Vegetationsgeschichte Tirols IV: Natzer Plateau - Villanderer Alm. Ber. nat.-med. Verein Innsbruck 67:31-72.	10.1038/nature25464	this compilation	10.21233/fw4s-2605	Peat	pollen	pollen	assemblage	MAT			temperature	degC	abs	T	air@surface	warmest month	summer+	positive	111.78	10966.1	107.305	0.504701	Temp12k	BSAD		http://lipdverse.org/globalHolocene/0_54_0/Dura-Moor.Seiwald.1980.html
Njakajaure.Bigler.2006	Njakajaure	Europe>Northern Europe>Scandinavia>Sweden	68.33	18.78	409	10.1007/s00334-006-0054-x	10.5194/cp-10-1605-2014	www.ncdc.noaa.gov/paleo/study/15444		LakeSediment	other microfossil	diatom	assemblage				temperature	degC	abs	T	air@surface	7	summerOnly	positive	111	8855	242	1.94419	Temp12k	DSK		http://lipdverse.org/globalHolocene/0_54_0/Njakajaure.Bigler.2006.html
Bjornfjell.Brooks.2006	Bjornfjell	Europe>Northern Europe>Scandinavia>Norway	68.43	18.07	510	10.1016/j.quascirev.2005.03.021		this compilation		LakeSediment	chironomid	chironomid	assemblage	WAPLS	7	modern temperature estimated from figure	temperature	degC	abs	T	air@surface	Summer	summerOnly	positive	107.31	3544.62	164.81	0	Temp12k	SEN, MTO, SJB	chronological data are not available	http://lipdverse.org/globalHolocene/0_54_0/Bjornfjell.Brooks.2006.html
BJ8_03_70GGC.Linsley.2010	BJ8_03_70GGC	Pacific Ocean>Western Pacific Ocean>South China And Eastern Archipelagic Seas	-3.5667	119.383	-482	10.1038/NGEO920		www.ncdc.noaa.gov/paleo/study/10420		MarineSediment	isotope	d18O	ruber	Bayfoxm (byfox_predict.m) 10.1029/2019PA003576 Parameters: prior_mean=29.0319, prior_std=10, species=ruber, bayes=unspecified; For d18osw, values are specified to change through time, and are calculated using the getvardelo.m program from Jess Tierney, based on the modern value of d18osw (0.13376) for the archive location			temperature	degC	abs	T	sea@surface	annual	annual	positive	107	14300	111	0.672665	Temp12k	JET, DSK		http://lipdverse.org/globalHolocene/0_54_0/BJ8_03_70GGC.Linsley.2010.html
BJ8_03_70GGC.Linsley.2010	BJ8_03_70GGC	Pacific Ocean>Western Pacific Ocean>South China And Eastern Archipelagic Seas	-3.5667	119.383	-482	10.1038/NGEO920		www.ncdc.noaa.gov/paleo/study/10420		MarineSediment	Mg/Ca	Mg/Ca	ruber	Baymag (baymag_predict.m) github.com/jesstierney/BAYMAG Parameters: omega=1.6643, salinity=33.1352, pH=8.0784, clean=1, species=ruber, pstd=10, varargin=0			temperature	degC	abs	T	sea@surface	annual	annual	positive	107	14300	101	0.672665	Temp12k	PMS, AdV, JET		http://lipdverse.org/globalHolocene/0_54_0/BJ8_03_70GGC.Linsley.2010.html
BaiedeSeineestuary.Garnaud.2003	Baie de Seine estuary	Atlantic Ocean>North Atlantic Ocean	49.42	-0.03	0	10.1016/S0025-3227(03)00266-4	10.1038/nature25464	this compilation	10.21233/HQXX-3731	MarineSediment	pollen	pollen	assemblage	MAT			temperature	degC	abs	T	air@surface	coldest month	winter+	positive	105.97	8532.53	112.54	0.118672	Temp12k	BSAD		http://lipdverse.org/globalHolocene/0_54_0/BaiedeSeineestuary.Garnaud.2003.html
BaiedeSeineestuary.Garnaud.2003	Baie de Seine estuary	Atlantic Ocean>North Atlantic Ocean	49.42	-0.03	0	10.1016/S0025-3227(03)00266-4	10.1038/nature25464	this compilation	10.21233/HQXX-3731	MarineSediment	pollen	pollen	assemblage	MAT			temperatureComposite	degC	abs	T	air@surface	warmest + coldest months	annual	positive	105.97	8532.53	112.54	0.118672	Temp12k	BSAD		http://lipdverse.org/globalHolocene/0_54_0/BaiedeSeineestuary.Garnaud.2003.html
BaiedeSeineestuary.Garnaud.2003	Baie de Seine estuary	Atlantic Ocean>North Atlantic Ocean	49.42	-0.03	0	10.1016/S0025-3227(03)00266-4	10.1038/nature25464	this compilation	10.21233/HQXX-3731	MarineSediment	pollen	pollen	assemblage	MAT			temperature	degC	abs	T	air@surface	warmest month	summer+	positive	105.97	8532.53	112.54	0.118672	Temp12k	BSAD		http://lipdverse.org/globalHolocene/0_54_0/BaiedeSeineestuary.Garnaud.2003.html
Camp11.Brubaker.1975	Camp 11	North America>United States Of America>Michigan	46.67	-88.02	549	10.1016/0033-5894(75)90013-7	10.1038/nature25464	this compilation	10.21233/N30G64	LakeSediment	pollen	pollen	assemblage	MAT			temperature	degC	abs	T	air@surface	warmest month	summer+	positive	105	10580	321	0.988586	Temp12k	TB		http://lipdverse.org/globalHolocene/0_54_0/Camp11.Brubaker.1975.html
Camp11.Brubaker.1975	Camp 11	North America>United States Of America>Michigan	46.67	-88.02	549	10.1016/0033-5894(75)90013-7	10.1038/nature25464	this compilation	10.21233/N30G64	LakeSediment	pollen	pollen	assemblage	MAT			temperature	degC	abs	T	air@surface	coldest month	winter+	positive	105	10580	321	0.988586	Temp12k	TB		http://lipdverse.org/globalHolocene/0_54_0/Camp11.Brubaker.1975.html
Camp11.Brubaker.1975	Camp 11	North America>United States Of America>Michigan	46.67	-88.02	549	10.1016/0033-5894(75)90013-7	10.1038/nature25464	this compilation	10.21233/N30G64	LakeSediment	pollen	pollen	assemblage	MAT			temperature	degC	abs	T	air@surface	annual	annual	positive	105	10580	321	0.988586	Temp12k	TB		http://lipdverse.org/globalHolocene/0_54_0/Camp11.Brubaker.1975.html
Nalengcuo.Opitz.2015	Lake Nalengcuo	Asia>Eastern Asia>China	31.1	99.75	4200	10.1016/j.quascirev.2015.03.011		this compilation	not in Neotoma	LakeSediment	pollen	pollen	assemblage	WAPLS, PCA		Likely biased toward summer temperature. Uncertainties were not submitted with the data but are taken from Herzschuh et al 2014 ( 10.1016/j.palaeo.2014.02.022) 1.56C	temperature	degC	abs	T	air@surface	annual	annual	positive	104.069	17739.6	124.09	0.840624	Temp12k	BASD, TB		http://lipdverse.org/globalHolocene/0_54_0/Nalengcuo.Opitz.2015.html
Corser.Nichols.2014	Corser Bog	North America>United States Of America>Alaska	60.53	-145.45	70	10.1177/0959683614540729	10.5194/cp-10-1605-2014	www.ncdc.noaa.gov/paleo/study/15444		Peat	other biomarker	GDGT	MBT-CBT and MBT'-CBT	Weijers et al., 2007 10.1016/j.gca.2006.10.003 and Peterse et al., 2012 10.1016/j.gca.2012.08.011	annual	"While neither of these calibrations seems to reconstruct reasonable range of temperatures for the Holocene – both calibrations reconstruct a range of temperatures for the Holocene that exceeds 6°C – the shifts in temperature we reconstruct are broadly consistent with changes in glacial ice extent documented throughout south-central Alaska (Figure 6). This consistency suggests that the MBT/CBT te…	temperature	relativeT	anom	T	air@surface	annual	annual	positive	103	11116	213	1.27122	Temp12k	EKT	authors reconstruct temperature using two calibrations, and display and interpret both records equally in this paper. Neither reconstruction accurately representes the magnidute of temprature change. For this database, we set "units" = "relative T" to encode the limitations described by the original authors.	http://lipdverse.org/globalHolocene/0_54_0/Corser.Nichols.2014.html
ClearPond.Hussey.1993	Clear Pond	North America>United States Of America>South Carolina	33.8	-78.95	10	Hussey, T.C. 1993. A 20,000-year history of vegetation and climate at Clear Pond, northeastern South Carolina. Master's thesis. University of Maine, Orono, Maine, USA.	10.1038/nature25464	this compilation	10.21233/N3PH6P	LakeSediment	pollen	pollen	assemblage	MAT			temperature	degC	abs	T	air@surface	warmest month	summer+	positive	101	10912	160	0.504244	Temp12k	TB		http://lipdverse.org/globalHolocene/0_54_0/ClearPond.Hussey.1993.html
ClearPond.Hussey.1993	Clear Pond	North America>United States Of America>South Carolina	33.8	-78.95	10	Hussey, T.C. 1993. A 20,000-year history of vegetation and climate at Clear Pond, northeastern South Carolina. Master's thesis. University of Maine, Orono, Maine, USA.	10.1038/nature25464	this compilation	10.21233/N3PH6P	LakeSediment	pollen	pollen	assemblage	MAT			temperature	degC	abs	T	air@surface	coldest month	winter+	positive	101	10912	160	0.504244	Temp12k	TB		http://lipdverse.org/globalHolocene/0_54_0/ClearPond.Hussey.1993.html
ClearPond.Hussey.1993	Clear Pond	North America>United States Of America>South Carolina	33.8	-78.95	10	Hussey, T.C. 1993. A 20,000-year history of vegetation and climate at Clear Pond, northeastern South Carolina. Master's thesis. University of Maine, Orono, Maine, USA.	10.1038/nature25464	this compilation	10.21233/N3PH6P	LakeSediment	pollen	pollen	assemblage	MAT			temperature	degC	abs	T	air@surface	annual	annual	positive	101	10912	160	0.504244	Temp12k	TB		http://lipdverse.org/globalHolocene/0_54_0/ClearPond.Hussey.1993.html
M75_3_137_3.Wang.2013	M75_3_137_3	Indian Ocean	-18.2412	37.8685	-1339	10.1002/palo.20053		10.1594/PANGAEA.819999,10.1594/PANGAEA.820000,10.1594/PANGAEA.820001		MarineSediment	Mg/Ca	Mg/Ca	ruber white	species‐specific calibration equations for the 250–350 um G. ruber size fraction [Anand et al., 2003]		oxidative cleaning only	temperature	degC	abs	T	sea@surface	winter	winterOnly	positive	101	36199	211	0.59671	Temp12k	OC	2 core names available: GIK16160‐3 and M75_3_137_3; missing underlying data; on Bayesian recalibration	http://lipdverse.org/globalHolocene/0_54_0/M75_3_137_3.Wang.2013.html
GeoB9307_3.Weldeab.2014	GeoB9307_3	Indian Ocean	-18.565	37.38	-542	10.1016/j.palaeo.2014.06.001	10.1038/nature10685	10.1594/PANGAEA.771395		MarineSediment	isotope	d18O	ruber	Bayfoxm (byfox_predict.m) 10.1029/2019PA003576 Parameters: prior_mean=26.639, prior_std=10, species=ruber, bayes=unspecified; For d18osw, values are specified to change through time, and are calculated using the getvardelo.m program from Jess Tierney, based on the modern value of d18osw (0.42983) for the archive location			temperature	degC	abs	T	sea@surface	annual	annual	positive	100	17298	149	1.08333	Temp12k	JET, DSK		http://lipdverse.org/globalHolocene/0_54_0/GeoB9307_3.Weldeab.2014.html
GeoB9307_3.Weldeab.2014	GeoB9307_3	Indian Ocean	-18.565	37.38	-542	10.1016/j.palaeo.2014.06.001	10.1038/nature10685	10.1594/PANGAEA.771395		MarineSediment	Mg/Ca	Mg/Ca	ruber	Baymag (baymag_predict.m) github.com/jesstierney/BAYMAG Parameters: omega=3.0044, salinity=35.041, pH=8.0759, clean=1, species=ruber, pstd=10, varargin=0			temperature	degC	abs	T	sea@surface	annual	annual	positive	100	17298	142	1.08333	Temp12k	JET, DSK		http://lipdverse.org/globalHolocene/0_54_0/GeoB9307_3.Weldeab.2014.html
OCE326_GGC26.Keigwin.2005	OCE326_GGC26	Atlantic Ocean>North Atlantic Ocean	43.4833	-54.8664	-3975	10.1029/2004PA001074	10.1029/2006GL028495	www.ncdc.noaa.gov/paleo/study/6409		MarineSediment	alkenone	alkenone	UK'37	Bayspline (UK_predict.m) 10.1002/2017PA003201 Parameters: pstd=10, bayes=unspecified			temperature	degC	abs	T	sea@surface	annual	annual	positive	100	11830	110	1.10827	Temp12k	JET, DSK		http://lipdverse.org/globalHolocene/0_54_0/OCE326_GGC26.Keigwin.2005.html
SprucePond.Shuman.2016	Spruce Pond	North America>United States Of America>New York	41.24	-74.2	223	10.1016/j.quascirev.2016.03.009	10.1177/095968369700700103	this compilation	10.21233/N3CV1F	LakeSediment	pollen	pollen	assemblage	MAT			temperature	degC		T	air@surface	warmest month	summer+	positive	100	29248	60	0.672269	Temp12k			http://lipdverse.org/globalHolocene/0_54_0/SprucePond.Shuman.2016.html
SprucePond.Shuman.2016	Spruce Pond	North America>United States Of America>New York	41.24	-74.2	223	10.1016/j.quascirev.2016.03.009	10.1177/095968369700700103	this compilation	10.21233/N3CV1F	LakeSediment	pollen	pollen	assemblage	MAT			temperature	degC		T	air@surface	coldest month	winter+	positive	100	29248	60	0.672269	Temp12k			http://lipdverse.org/globalHolocene/0_54_0/SprucePond.Shuman.2016.html
SprucePond.Shuman.2016	Spruce Pond	North America>United States Of America>New York	41.24	-74.2	223	10.1016/j.quascirev.2016.03.009	10.1177/095968369700700103	this compilation	10.21233/N3CV1F	LakeSediment	pollen	pollen	assemblage	MAT			temperature	degC		T	air@surface	annual	annual	positive	100	29248	60	0.672269	Temp12k			http://lipdverse.org/globalHolocene/0_54_0/SprucePond.Shuman.2016.html
MSM05_5_712_2.Werner.2013	MSM05_5_712_2	Arctic Ocean	78.9157	6.7672	-1389	10.1002/palo.20028	10.1016/j.margeo.2014.05.009	10.1594/PANGAEA.810415		MarineSediment	Mg/Ca	Mg/Ca	pachyderma	Baymag (baymag_predict.m) github.com/jesstierney/BAYMAG Parameters: omega=1.8058, salinity=34.5301, pH=8.1964, clean=1, species=pachy, pstd=10, varargin=0			temperature	degC	abs	T	sea@surface	annual	annual	positive	97.575	14004.7	97.574	1	Temp12k	JET, DSK		http://lipdverse.org/globalHolocene/0_54_0/MSM05_5_712_2.Werner.2013.html
Alley.GISP2.2000	GISP2	North America>Greenland	72.6	-38.5	3200	10.1029/96JC03981	10.1016/S0277-3791(99)00062-1	www.ncdc.noaa.gov/paleo/study/2475		GlacierIce	other ice	gas	15N/40Ar	firn modeling			temperature	degC	abs	T	air@surface	annual	annual	positive	95.141	49981	12.88		Temp12k	AJO		http://lipdverse.org/globalHolocene/0_54_0/Alley.GISP2.2000.html
Alley.GISP2.2000	GISP2	North America>Greenland	72.6	-38.5	3200	10.1029/96JC03981	10.1016/S0277-3791(99)00062-1	www.ncdc.noaa.gov/paleo/study/2475		GlacierIce	other ice	hybrid-ice	glacier ice	linear correlation of d18O with borehole temperature		This record is the result of an inversion of water isotope data, borehole temperature data and ice flow modeling (Cuffey andClow 1997, updated by Alley et al., 2004 for the Younger dryas period). This is a primary, trustworthy record for Greenland.	temperature	degC	abs	T	air@surface	annual	annual	positive	95.141	49981	12.88		Temp12k	AJO	NOAA lists Alley 2000 as the primary publication, but Cuffey and Clow 1997 is the primary publication, as Alley 2000 only deals with the younger dryas.	http://lipdverse.org/globalHolocene/0_54_0/Alley.GISP2.2000.html
Alsopahok.Zatyko.2007	Alsopahok	Europe>Eastern Europe>Hungary	46.77	17.17	126	Zatyko, C.S., I. Juhasz, and P. Suemegi. 2007. Environmental archaeology in Transdanubia. Budapest: Archaeological Institute of the Hungarian Academy of Sciences. Varia archaeologica Hungarica 20(2007) 391p.	10.1038/nature25464	this compilation	10.21233/88TP-8469	Peat	pollen	pollen	assemblage	MAT			temperature	degC	abs	T	air@surface	coldest month	winter+	positive	94.97	10678.8	35.62	0.251994	Temp12k	BSAD		http://lipdverse.org/globalHolocene/0_54_0/Alsopahok.Zatyko.2007.html
Alsopahok.Zatyko.2007	Alsopahok	Europe>Eastern Europe>Hungary	46.77	17.17	126	Zatyko, C.S., I. Juhasz, and P. Suemegi. 2007. Environmental archaeology in Transdanubia. Budapest: Archaeological Institute of the Hungarian Academy of Sciences. Varia archaeologica Hungarica 20(2007) 391p.	10.1038/nature25464	this compilation	10.21233/88TP-8469	Peat	pollen	pollen	assemblage	MAT			temperatureComposite	degC	abs	T	air@surface	warmest + coldest months	annual	positive	94.97	10678.8	35.62	0.251994	Temp12k	BSAD		http://lipdverse.org/globalHolocene/0_54_0/Alsopahok.Zatyko.2007.html
Alsopahok.Zatyko.2007	Alsopahok	Europe>Eastern Europe>Hungary	46.77	17.17	126	Zatyko, C.S., I. Juhasz, and P. Suemegi. 2007. Environmental archaeology in Transdanubia. Budapest: Archaeological Institute of the Hungarian Academy of Sciences. Varia archaeologica Hungarica 20(2007) 391p.	10.1038/nature25464	this compilation	10.21233/88TP-8469	Peat	pollen	pollen	assemblage	MAT			temperature	degC	abs	T	air@surface	warmest month	summer+	positive	94.97	10678.8	35.62	0.251994	Temp12k	BSAD		http://lipdverse.org/globalHolocene/0_54_0/Alsopahok.Zatyko.2007.html
Rukatunturi.Hicks.1985	Rukatunturi	Europe>Northern Europe>Scandinavia>Finland	66.17	29.15	462	Hicks, S. 1985. Problems and possibilities in correlating historical/archaeological and pollen-analytical evidence in a northern boreal environment: An example from Kuusamo Finland. Fennoscandia Archaeologica, 2:51-84.	10.1038/nature25464	this compilation	10.21233/bgsv-qs98	Peat	pollen	pollen	assemblage	MAT			temperature	degC	abs	T	air@surface	coldest month	winter+	positive	93.3	5610.25	374.32	0.362519	Temp12k	BSAD		http://lipdverse.org/globalHolocene/0_54_0/Rukatunturi.Hicks.1985.html
Rukatunturi.Hicks.1985	Rukatunturi	Europe>Northern Europe>Scandinavia>Finland	66.17	29.15	462	Hicks, S. 1985. Problems and possibilities in correlating historical/archaeological and pollen-analytical evidence in a northern boreal environment: An example from Kuusamo Finland. Fennoscandia Archaeologica, 2:51-84.	10.1038/nature25464	this compilation	10.21233/bgsv-qs98	Peat	pollen	pollen	assemblage	MAT			temperatureComposite	degC	abs	T	air@surface	warmest + coldest months	annual	positive	93.3	5610.25	374.32	0.362519	Temp12k	BSAD		http://lipdverse.org/globalHolocene/0_54_0/Rukatunturi.Hicks.1985.html
Rukatunturi.Hicks.1985	Rukatunturi	Europe>Northern Europe>Scandinavia>Finland	66.17	29.15	462	Hicks, S. 1985. Problems and possibilities in correlating historical/archaeological and pollen-analytical evidence in a northern boreal environment: An example from Kuusamo Finland. Fennoscandia Archaeologica, 2:51-84.	10.1038/nature25464	this compilation	10.21233/bgsv-qs98	Peat	pollen	pollen	assemblage	MAT			temperature	degC	abs	T	air@surface	warmest month	summer+	positive	93.3	5610.25	374.32	0.362519	Temp12k	BSAD		http://lipdverse.org/globalHolocene/0_54_0/Rukatunturi.Hicks.1985.html
Kyutyunda.Biskaborn.2016	Kyutyunda	Europe>Eastern Europe>Russian Federation	69.6285	123.648	66	10.1016/j.quascirev.2015.08.014		10.1594/PANGAEA.848906	not in Neotoma	LakeSediment	pollen	pollen	assemblage	WAPLS		RMSEP 1.65 deg C	temperature	degC	abs	T	air@surface	7	summerOnly	positive	90.3684	12085.6	318.588	0.503794	Temp12k	BASD, TB, BKB		http://lipdverse.org/globalHolocene/0_54_0/Kyutyunda.Biskaborn.2016.html
SO189_144KL.Mohtadi.2014	SO189_144KL	Indian Ocean	1.155	98.066	-481	10.1038/nature13196		10.1594/PANGAEA.833324		MarineSediment	isotope	d18O	ruber	Bayfoxm (byfox_predict.m) 10.1029/2019PA003576 Parameters: prior_mean=29.1075, prior_std=10, species=ruber, bayes=unspecified; For d18osw, values are specified to change through time, and are calculated using the getvardelo.m program from Jess Tierney, based on the modern value of d18osw (0.16559) for the archive location			temperature	degC	abs	T	sea@surface	annual	annual	positive	90	23722	74	1.93115	Temp12k	JET, DSK		http://lipdverse.org/globalHolocene/0_54_0/SO189_144KL.Mohtadi.2014.html
LR1.Gajewski.1993	Lake LR1	North America>Canada>Quebec	58.583	-75.25	170	10.2307/2261522	10.1038/nature25464	this compilation	10.21233/N3715F	LakeSediment	pollen	pollen	assemblage	MAT			temperature	degC	abs	T	air@surface	warmest month	summer+	positive	88	7570	351.5	0.534616	Temp12k	TB		http://lipdverse.org/globalHolocene/0_54_0/LR1.Gajewski.1993.html
LR1.Gajewski.1993	Lake LR1	North America>Canada>Quebec	58.583	-75.25	170	10.2307/2261522	10.1038/nature25464	this compilation	10.21233/N3715F	LakeSediment	pollen	pollen	assemblage	MAT			temperature	degC	abs	T	air@surface	coldest month	winter+	positive	88	7570	351.5	0.534616	Temp12k	TB		http://lipdverse.org/globalHolocene/0_54_0/LR1.Gajewski.1993.html
LR1.Gajewski.1993	Lake LR1	North America>Canada>Quebec	58.583	-75.25	170	10.2307/2261522	10.1038/nature25464	this compilation	10.21233/N3715F	LakeSediment	pollen	pollen	assemblage	MAT			temperature	degC	abs	T	air@surface	annual	annual	positive	88	7570	351.5	0.534616	Temp12k	TB		http://lipdverse.org/globalHolocene/0_54_0/LR1.Gajewski.1993.html
LR01.Gajewski.1993	LR01	North America>Canada>Quebec	58.58	-75.25	170	10.2307/2261522	10.5194/cp-10-1605-2014	www.ncdc.noaa.gov/paleo/study/15444	10.21233/N3GH9Z	LakeSediment	pollen	pollen	assemblage	MAT			temperature	degC	anom	T	air@surface	coldest month	winterOnly	positive	88	7562	354.5	0.535189	Temp12k	TB		http://lipdverse.org/globalHolocene/0_54_0/LR01.Gajewski.1993.html
LR01.Gajewski.1993	LR01	North America>Canada>Quebec	58.58	-75.25	170	10.2307/2261522	10.5194/cp-10-1605-2014	www.ncdc.noaa.gov/paleo/study/15444	10.21233/N3GH9Z	LakeSediment	pollen	pollen	assemblage	MAT			temperature	degC	anom	T	air@surface	warmest month	summerOnly	positive	88	7562	354.5	0.535189	Temp12k	TB		http://lipdverse.org/globalHolocene/0_54_0/LR01.Gajewski.1993.html
ODP658C.deMenocal.1997	ODP658C	Atlantic Ocean>North Atlantic Ocean	20.8	-18.6	-2263	10.1126/science.288.5474.2198		www.ncdc.noaa.gov/paleo/study/2561		MarineSediment	other microfossil	foraminifera	assemblage				temperature	degC	abs	T	sea@surface	annual	annual	positive	88	14350	108		Temp12k	LJ, PMS	chronology data not readiliy discoverable; link to data table not working.	http://lipdverse.org/globalHolocene/0_54_0/ODP658C.deMenocal.1997.html
Waxeckalm.Huettemann.1987	Waxeckalm	Europe>Western Europe>Austria	47.03	11.83	16476	Huettemann, H., and S. Bortenschlager. 1987. Beitraege zur Vegetationsgeschichte Tirols VI: Riesengebirge, Hohe Tatra - Zillertal, Kuehtai.Ber. nat.-med. Verein Innsbruck 74:81-112.	10.1038/nature25464	this compilation	not in Neotoma	Peat	pollen	pollen	assemblage	MAT			temperature	degC	abs	T	air@surface	coldest month	winter+	positive	85.75	7749.49	100.365	0.521938	Temp12k	BSAD		http://lipdverse.org/globalHolocene/0_54_0/Waxeckalm.Huettemann.1987.html
Waxeckalm.Huettemann.1987	Waxeckalm	Europe>Western Europe>Austria	47.03	11.83	16476	Huettemann, H., and S. Bortenschlager. 1987. Beitraege zur Vegetationsgeschichte Tirols VI: Riesengebirge, Hohe Tatra - Zillertal, Kuehtai.Ber. nat.-med. Verein Innsbruck 74:81-112.	10.1038/nature25464	this compilation	not in Neotoma	Peat	pollen	pollen	assemblage	MAT			temperatureComposite	degC	abs	T	air@surface	warmest + coldest months	annual	positive	85.75	7749.49	100.365	0.521938	Temp12k	BSAD		http://lipdverse.org/globalHolocene/0_54_0/Waxeckalm.Huettemann.1987.html
Waxeckalm.Huettemann.1987	Waxeckalm	Europe>Western Europe>Austria	47.03	11.83	16476	Huettemann, H., and S. Bortenschlager. 1987. Beitraege zur Vegetationsgeschichte Tirols VI: Riesengebirge, Hohe Tatra - Zillertal, Kuehtai.Ber. nat.-med. Verein Innsbruck 74:81-112.	10.1038/nature25464	this compilation	not in Neotoma	Peat	pollen	pollen	assemblage	MAT			temperature	degC	abs	T	air@surface	warmest month	summer+	positive	85.75	7749.49	100.365	0.521938	Temp12k	BSAD		http://lipdverse.org/globalHolocene/0_54_0/Waxeckalm.Huettemann.1987.html
WiggenhallSt.Germans.Waller.1994	Wiggenhall St. Germans	Europe>Northern Europe>British Isles>United Kingdom	52.69	0.34	1	Waller, M.P. 1994. The Fenland Project, Number 9: Flandrian environmental change in Fenland. East Anglian Archaeology Monograph No.70.	10.1038/nature25464	this compilation	10.21233/r2nw-6c72	Peat	pollen	pollen	assemblage	MAT			temperature	degC	abs	T	air@surface	coldest month	winter+	positive	85.25	5204.53	131.68	0.58602	Temp12k	BSAD		http://lipdverse.org/globalHolocene/0_54_0/WiggenhallSt.Germans.Waller.1994.html
WiggenhallSt.Germans.Waller.1994	Wiggenhall St. Germans	Europe>Northern Europe>British Isles>United Kingdom	52.69	0.34	1	Waller, M.P. 1994. The Fenland Project, Number 9: Flandrian environmental change in Fenland. East Anglian Archaeology Monograph No.70.	10.1038/nature25464	this compilation	10.21233/r2nw-6c72	Peat	pollen	pollen	assemblage	MAT			temperatureComposite	degC	abs	T	air@surface	warmest + coldest months	annual	positive	85.25	5204.53	131.68	0.58602	Temp12k	BSAD		http://lipdverse.org/globalHolocene/0_54_0/WiggenhallSt.Germans.Waller.1994.html
WiggenhallSt.Germans.Waller.1994	Wiggenhall St. Germans	Europe>Northern Europe>British Isles>United Kingdom	52.69	0.34	1	Waller, M.P. 1994. The Fenland Project, Number 9: Flandrian environmental change in Fenland. East Anglian Archaeology Monograph No.70.	10.1038/nature25464	this compilation	10.21233/r2nw-6c72	Peat	pollen	pollen	assemblage	MAT			temperature	degC	abs	T	air@surface	warmest month	summer+	positive	85.25	5204.53	131.68	0.58602	Temp12k	BSAD		http://lipdverse.org/globalHolocene/0_54_0/WiggenhallSt.Germans.Waller.1994.html
Nedlouc.Larouche.1981	Nedlouc	North America>Canada>Quebec	57.65	-71.65	330	Richard, P.J.H. 1981. Paleophytogeographie postglaciaire en Ungava par l'analyse pollinique. Collection Paleo-Quebec, no. 13, 154 pages.	10.1038/nature25464	this compilation	10.21233/N34B2G	LakeSediment	pollen	pollen	assemblage	MAT			temperature	degC	abs	T	air@surface	warmest month	summer+	positive	81	4154	235	1.71863	Temp12k	TB		http://lipdverse.org/globalHolocene/0_54_0/Nedlouc.Larouche.1981.html
Nedlouc.Larouche.1981	Nedlouc	North America>Canada>Quebec	57.65	-71.65	330	Richard, P.J.H. 1981. Paleophytogeographie postglaciaire en Ungava par l'analyse pollinique. Collection Paleo-Quebec, no. 13, 154 pages.	10.1038/nature25464	this compilation	10.21233/N34B2G	LakeSediment	pollen	pollen	assemblage	MAT			temperature	degC	abs	T	air@surface	coldest month	winter+	positive	81	4154	235	1.71863	Temp12k	TB		http://lipdverse.org/globalHolocene/0_54_0/Nedlouc.Larouche.1981.html
Nedlouc.Larouche.1981	Nedlouc	North America>Canada>Quebec	57.65	-71.65	330	Richard, P.J.H. 1981. Paleophytogeographie postglaciaire en Ungava par l'analyse pollinique. Collection Paleo-Quebec, no. 13, 154 pages.	10.1038/nature25464	this compilation	10.21233/N34B2G	LakeSediment	pollen	pollen	assemblage	MAT			temperature	degC	abs	T	air@surface	annual	annual	positive	81	4154	235	1.71863	Temp12k	TB		http://lipdverse.org/globalHolocene/0_54_0/Nedlouc.Larouche.1981.html
ODP_178_1098B.Shevenell.2011	ODP_178_1098B	Southern Ocean	-64.8619	-64.208	-1010	10.1038/nature09751	10.1191/095968301673881493	10.1594/PANGAEA.769707		MarineSediment	other biomarker	GDGT	TEX86	Bayspar (bayspar_tex.m) 10.1016/j.gca.2013.11.026 Parameters: prior_std=10, runname=SST, varargin=1000,1			temperature	degC	abs	T	sea@surface	annual	annual	positive	79.55	11768.5	70.18	4.10644	Temp12k	LJ, DSK, JET		http://lipdverse.org/globalHolocene/0_54_0/ODP_178_1098B.Shevenell.2011.html
PC_1.Chang.2015	PC_1	Pacific Ocean>Western Pacific Ocean>East China Sea	31.4583	128.413	-590	10.1002/2014PA002733		www.ncdc.noaa.gov/paleo/study/18755		MarineSediment	isotope	d18O	ruber	Bayfoxm (byfox_predict.m) 10.1029/2019PA003576 Parameters: prior_mean=25.6618, prior_std=10, species=ruber, bayes=unspecified; For d18osw, values are specified to change through time, and are calculated using the getvardelo.m program from Jess Tierney, based on the modern value of d18osw (-0.17483) for the archive location			temperature	degC	abs	T	sea@surface	annual	annual	positive	78.1	24296.2	75.778	0.754913	Temp12k	JET, DSK		http://lipdverse.org/globalHolocene/0_54_0/PC_1.Chang.2015.html
SaintCalixte.Larouche.NA	Saint Calixte	North America>Canada>Quebec	45.96	-73.87	261	noPubOnRecord	10.1038/nature25464	this compilation	10.21233/N3CP57	LakeSediment	pollen	pollen	assemblage	MAT			temperature	degC	abs	T	air@surface	warmest month	summer+	positive	77	10788	375	0.359324	Temp12k	TB	cannot validate elevation	http://lipdverse.org/globalHolocene/0_54_0/SaintCalixte.Larouche.NA.html
SaintCalixte.Larouche.NA	Saint Calixte	North America>Canada>Quebec	45.96	-73.87	261	noPubOnRecord	10.1038/nature25464	this compilation	10.21233/N3CP57	LakeSediment	pollen	pollen	assemblage	MAT			temperature	degC	abs	T	air@surface	coldest month	winter+	positive	77	10788	375	0.359324	Temp12k	TB	cannot validate elevation	http://lipdverse.org/globalHolocene/0_54_0/SaintCalixte.Larouche.NA.html
SaintCalixte.Larouche.NA	Saint Calixte	North America>Canada>Quebec	45.96	-73.87	261	noPubOnRecord	10.1038/nature25464	this compilation	10.21233/N3CP57	LakeSediment	pollen	pollen	assemblage	MAT			temperature	degC	abs	T	air@surface	annual	annual	positive	77	10788	375	0.359324	Temp12k	TB	cannot validate elevation	http://lipdverse.org/globalHolocene/0_54_0/SaintCalixte.Larouche.NA.html
Kusawa.Chakraborty.2010	Kusawa	North America>Canada>Yukon Territory	60.275	-136.182	671	10.1016/j.yqres.2010.04.011	10.5194/cp-10-1605-2014	www.ncdc.noaa.gov/paleo/study/15444		LakeSediment	biophysical	BSi	bulk sediment				BSi	percent		T	air@surface	Summer	summerOnly	positive	76.54	12298.4	86.68	0.419341	Temp12k	DSK	from author: "The increase in production ... during the HTM provides further evidence of the positive relationship between warmer temperatures and primary production"	http://lipdverse.org/globalHolocene/0_54_0/Kusawa.Chakraborty.2010.html
Caribou-Qubec.Jett.1992	Caribou-Qubec	North America>Canada>Quebec	48.2	-64.94	116	10.7202/032914ar	10.1038/nature25464	this compilation	10.21233/N3288F	LakeSediment	pollen	pollen	assemblage	MAT			temperature	degC	abs	T	air@surface	warmest month	summer+	positive	74	10494	349	0.547895	Temp12k	TB		http://lipdverse.org/globalHolocene/0_54_0/Caribou-Qubec.Jett.1992.html
Caribou-Qubec.Jett.1992	Caribou-Qubec	North America>Canada>Quebec	48.2	-64.94	116	10.7202/032914ar	10.1038/nature25464	this compilation	10.21233/N3288F	LakeSediment	pollen	pollen	assemblage	MAT			temperature	degC	abs	T	air@surface	coldest month	winter+	positive	74	10494	349	0.547895	Temp12k	TB		http://lipdverse.org/globalHolocene/0_54_0/Caribou-Qubec.Jett.1992.html
Caribou-Qubec.Jett.1992	Caribou-Qubec	North America>Canada>Quebec	48.2	-64.94	116	10.7202/032914ar	10.1038/nature25464	this compilation	10.21233/N3288F	LakeSediment	pollen	pollen	assemblage	MAT			temperature	degC	abs	T	air@surface	annual	annual	positive	74	10494	349	0.547895	Temp12k	TB		http://lipdverse.org/globalHolocene/0_54_0/Caribou-Qubec.Jett.1992.html
LR3.Gajewski.1992	Lake LR3	North America>Canada>Quebec	58.58	-75.25	160	10.1080/00040851.1992.12002965	10.1038/nature25464	this compilation	10.21233/N3715F	LakeSediment	pollen	pollen	assemblage	MAT			temperature	degC	abs	T	air@surface	warmest month	summer+	positive	74	5796	299	0.524292	Temp12k	TB		http://lipdverse.org/globalHolocene/0_54_0/LR3.Gajewski.1992.html
LR3.Gajewski.1992	Lake LR3	North America>Canada>Quebec	58.58	-75.25	160	10.1080/00040851.1992.12002965	10.1038/nature25464	this compilation	10.21233/N3715F	LakeSediment	pollen	pollen	assemblage	MAT			temperature	degC	abs	T	air@surface	coldest month	winter+	positive	74	5796	299	0.524292	Temp12k	TB		http://lipdverse.org/globalHolocene/0_54_0/LR3.Gajewski.1992.html
LR3.Gajewski.1992	Lake LR3	North America>Canada>Quebec	58.58	-75.25	160	10.1080/00040851.1992.12002965	10.1038/nature25464	this compilation	10.21233/N3715F	LakeSediment	pollen	pollen	assemblage	MAT			temperature	degC	abs	T	air@surface	annual	annual	positive	74	5796	299	0.524292	Temp12k	TB		http://lipdverse.org/globalHolocene/0_54_0/LR3.Gajewski.1992.html
LeFourneau.Barbier.1999	Le Fourneau	Europe>Western Europe>France	48.44	-0.19	276	Barbier, D. 1999. Histoire de la vegetation du nord-mayennais de la fin du Weichselien a l'aube du XXIeme siecle. Mise en evidence d'un Tardiglaciaire armoricain. Interactions Homme-Milieu. These de doctorat de l'Universite de Nantes. Biologie. Specialite : Palynologie. Ed. Groupe d'Etudes des Milieux naturels. Vol.I, texte : 285 p., Vol.II, illustrations : 63 fig.	10.1038/nature25464	this compilation	10.21233/VXZV-9K94	Peat	pollen	pollen	assemblage	MAT			temperature	degC	abs	T	air@surface	coldest month	winter+	positive	73.8	10914.8	306.76	0.586943	Temp12k	BSAD		http://lipdverse.org/globalHolocene/0_54_0/LeFourneau.Barbier.1999.html
LeFourneau.Barbier.1999	Le Fourneau	Europe>Western Europe>France	48.44	-0.19	276	Barbier, D. 1999. Histoire de la vegetation du nord-mayennais de la fin du Weichselien a l'aube du XXIeme siecle. Mise en evidence d'un Tardiglaciaire armoricain. Interactions Homme-Milieu. These de doctorat de l'Universite de Nantes. Biologie. Specialite : Palynologie. Ed. Groupe d'Etudes des Milieux naturels. Vol.I, texte : 285 p., Vol.II, illustrations : 63 fig.	10.1038/nature25464	this compilation	10.21233/VXZV-9K94	Peat	pollen	pollen	assemblage	MAT			temperatureComposite	degC	abs	T	air@surface	warmest + coldest months	annual	positive	73.8	10914.8	306.76	0.586943	Temp12k	BSAD		http://lipdverse.org/globalHolocene/0_54_0/LeFourneau.Barbier.1999.html
LeFourneau.Barbier.1999	Le Fourneau	Europe>Western Europe>France	48.44	-0.19	276	Barbier, D. 1999. Histoire de la vegetation du nord-mayennais de la fin du Weichselien a l'aube du XXIeme siecle. Mise en evidence d'un Tardiglaciaire armoricain. Interactions Homme-Milieu. These de doctorat de l'Universite de Nantes. Biologie. Specialite : Palynologie. Ed. Groupe d'Etudes des Milieux naturels. Vol.I, texte : 285 p., Vol.II, illustrations : 63 fig.	10.1038/nature25464	this compilation	10.21233/VXZV-9K94	Peat	pollen	pollen	assemblage	MAT			temperature	degC	abs	T	air@surface	warmest month	summer+	positive	73.8	10914.8	306.76	0.586943	Temp12k	BSAD		http://lipdverse.org/globalHolocene/0_54_0/LeFourneau.Barbier.1999.html
PotrokAike.Massaferro.2013	Potrok Aike	South America>Argentina	-51.96	-70.38	113	10.1016/j.ecolind.2012.06.017		this compilation		LakeSediment	chironomid	chironomid	assemblage	WAPLS	12 1 2002	63-lake Argentinian trainingset described in same publication	temperature	degC	abs	T	air@surface	annual	annual	positive	73.356	15315.9	101.6	1.17384	Temp12k	MTO, OHE, JIM		http://lipdverse.org/globalHolocene/0_54_0/PotrokAike.Massaferro.2013.html
B997_324.Castaneda.2004	B997_324	Arctic Ocean	66.5239	-21.1522	-282	10.1002/jqs.841		www.ncdc.noaa.gov/paleo/study/6423		MarineSediment	isotope	d18O	pachyderma	Bayfoxm (byfox_predict.m) 10.1029/2019PA003576 Parameters: prior_mean=5.0523, prior_std=10, species=pachy, bayes=unspecified; For d18osw, values are specified to change through time, and are calculated using the getvardelo.m program from Jess Tierney, based on the modern value of d18osw (0.088465) for the archive location			temperature	degC	abs	T	sea@surface	annual	annual	positive	73	12056	191	1.00612	Temp12k	JET, DSK		http://lipdverse.org/globalHolocene/0_54_0/B997_324.Castaneda.2004.html
HeshangCave.Wang.2018	Heshang Cave	Asia>Eastern Asia>China	30.45	110.417	294	10.1016/j.quascirev.2018.05.030		this compilation		Speleothem	other biomarker	3-OH-Fatty Acids	RAN15	RAN15 =a-C15 / n-C15 3-OH-fatty acids; MAAT= 23.03- 3.03xRAN15 (R2 = 0.51, p < 0.001, RMSE = 2.6°C); Wang et al., 2016; 10.1016/j.orggeochem.2016.01.010	annual		temperature	degC	abs	T	air@surface	annual	annual	positive	73	8807	91	2.4044	Temp12k	EKT, KR		http://lipdverse.org/globalHolocene/0_54_0/HeshangCave.Wang.2018.html
DarzlubieForest.Polska-JasiewiczOwa.1996	Darzlubie Forest	Europe>Eastern Europe>Poland	54.7	18.17	40	Polska-Jasiewicz Owa, M., and M. Latalowa. 1996. Poland. In: B.E. Berglund, H.J.B. Birks, M. Ralska-Jasiewicz Owa, and H.E. Wright, Editors. Palaeoecological events during the last 15000 years: regional syntheses of palaeoecological studies of lakes and mires in Europe. J. Wiley and Sons, Chichester (1996):403-472.	10.1038/nature25464	this compilation	10.21233/q2tc-z758	Peat	pollen	pollen	assemblage	MAT			temperature	degC	abs	T	air@surface	coldest month	winter+	positive	72.19	10887.3	112.04	1.13287	Temp12k	BSAD		http://lipdverse.org/globalHolocene/0_54_0/DarzlubieForest.Polska-JasiewiczOwa.1996.html
DarzlubieForest.Polska-JasiewiczOwa.1996	Darzlubie Forest	Europe>Eastern Europe>Poland	54.7	18.17	40	Polska-Jasiewicz Owa, M., and M. Latalowa. 1996. Poland. In: B.E. Berglund, H.J.B. Birks, M. Ralska-Jasiewicz Owa, and H.E. Wright, Editors. Palaeoecological events during the last 15000 years: regional syntheses of palaeoecological studies of lakes and mires in Europe. J. Wiley and Sons, Chichester (1996):403-472.	10.1038/nature25464	this compilation	10.21233/q2tc-z758	Peat	pollen	pollen	assemblage	MAT			temperatureComposite	degC	abs	T	air@surface	warmest + coldest months	annual	positive	72.19	10887.3	112.04	1.13287	Temp12k	BSAD		http://lipdverse.org/globalHolocene/0_54_0/DarzlubieForest.Polska-JasiewiczOwa.1996.html
DarzlubieForest.Polska-JasiewiczOwa.1996	Darzlubie Forest	Europe>Eastern Europe>Poland	54.7	18.17	40	Polska-Jasiewicz Owa, M., and M. Latalowa. 1996. Poland. In: B.E. Berglund, H.J.B. Birks, M. Ralska-Jasiewicz Owa, and H.E. Wright, Editors. Palaeoecological events during the last 15000 years: regional syntheses of palaeoecological studies of lakes and mires in Europe. J. Wiley and Sons, Chichester (1996):403-472.	10.1038/nature25464	this compilation	10.21233/q2tc-z758	Peat	pollen	pollen	assemblage	MAT			temperature	degC	abs	T	air@surface	warmest month	summer+	positive	72.19	10887.3	112.04	1.13287	Temp12k	BSAD		http://lipdverse.org/globalHolocene/0_54_0/DarzlubieForest.Polska-JasiewiczOwa.1996.html
Mendota.Winkler.1986	Mendota	North America>United States Of America>Wisconsin	43.1	-89.42	257	10.1016/0033-5894(86)90060-8	10.1038/nature25464	this compilation	10.21233/N3FX71	LakeSediment	pollen	pollen	assemblage	MAT			temperature	degC	abs	T	air@surface	warmest month	summer+	positive	72	10287	334	0.335345	Temp12k	TB	oldest two ages = 12970, 8610	http://lipdverse.org/globalHolocene/0_54_0/Mendota.Winkler.1986.html
Mendota.Winkler.1986	Mendota	North America>United States Of America>Wisconsin	43.1	-89.42	257	10.1016/0033-5894(86)90060-8	10.1038/nature25464	this compilation	10.21233/N3FX71	LakeSediment	pollen	pollen	assemblage	MAT			temperature	degC	abs	T	air@surface	coldest month	winter+	positive	72	10287	334	0.335345	Temp12k	TB	oldest two ages = 12970, 8608	http://lipdverse.org/globalHolocene/0_54_0/Mendota.Winkler.1986.html
Mendota.Winkler.1986	Mendota	North America>United States Of America>Wisconsin	43.1	-89.42	257	10.1016/0033-5894(86)90060-8	10.1038/nature25464	this compilation	10.21233/N3FX71	LakeSediment	pollen	pollen	assemblage	MAT			temperature	degC	abs	T	air@surface	annual	annual	positive	72	10287	334	0.335345	Temp12k	TB	oldest two ages = 12970, 8609	http://lipdverse.org/globalHolocene/0_54_0/Mendota.Winkler.1986.html
Waskey.Levy.2004	Waskey	North America>United States Of America>Alaska	59.8794	-159.207	150	10.1191/0959683604hl675rp	10.5194/cp-10-1605-2014	www.ncdc.noaa.gov/paleo/study/15444		LakeSediment	biophysical	TOC	bulk sediment				OM	percent		T	air@surface	Summer	summer+	positive	71.15	10978.7	61.15	0.641755	Temp12k	DSK		http://lipdverse.org/globalHolocene/0_54_0/Waskey.Levy.2004.html
WachseldornUntermoos.Oeschger.1980	Wachseldorn Untermoos	Europe>Western Europe>Switzerland	46.82	7.74	980	10.1017/S0033822200009590	10.1038/nature25464	this compilation	10.21233/M3RJ-T898	Peat	pollen	pollen	assemblage	MAT			temperature	degC	abs	T	air@surface	coldest month	winter+	positive	70.45	10862	157.01	1.34121	Temp12k	BSAD		http://lipdverse.org/globalHolocene/0_54_0/WachseldornUntermoos.Oeschger.1980.html
WachseldornUntermoos.Oeschger.1980	Wachseldorn Untermoos	Europe>Western Europe>Switzerland	46.82	7.74	980	10.1017/S0033822200009590	10.1038/nature25464	this compilation	10.21233/M3RJ-T898	Peat	pollen	pollen	assemblage	MAT			temperatureComposite	degC	abs	T	air@surface	warmest + coldest months	annual	positive	70.45	10862	157.01	1.34121	Temp12k	BSAD		http://lipdverse.org/globalHolocene/0_54_0/WachseldornUntermoos.Oeschger.1980.html
WachseldornUntermoos.Oeschger.1980	Wachseldorn Untermoos	Europe>Western Europe>Switzerland	46.82	7.74	980	10.1017/S0033822200009590	10.1038/nature25464	this compilation	10.21233/M3RJ-T898	Peat	pollen	pollen	assemblage	MAT			temperature	degC	abs	T	air@surface	warmest month	summer+	positive	70.45	10862	157.01	1.34121	Temp12k	BSAD		http://lipdverse.org/globalHolocene/0_54_0/WachseldornUntermoos.Oeschger.1980.html
Lyadhej-To.Andreev.2005	Lyadhej-To	Europe>Eastern Europe>Russian Federation	68.26	65.8	150	10.1016/j.palaeo.2005.04.004		this compilation		LakeSediment	pollen	pollen	assemblage	BMA			temperature	degC	abs	T	air@surface	7	summerOnly	positive	68.889	10888.1	171.556	1.20157	Temp12k	TB		http://lipdverse.org/globalHolocene/0_54_0/Lyadhej-To.Andreev.2005.html
Lyadhej-To.Andreev.2005	Lyadhej-To	Europe>Eastern Europe>Russian Federation	68.26	65.8	150	10.1016/j.palaeo.2005.04.004		this compilation		LakeSediment	chironomid	chironomid	assemblage	WAPLS	7	100-lake training set from Sweden (Larocque et al. 2001)	temperature	degC	abs	T	air@surface	Summer	summerOnly	positive	68.889	10888.1	171.556	1.20157	Temp12k	MT		http://lipdverse.org/globalHolocene/0_54_0/Lyadhej-To.Andreev.2005.html
Hail.Cwynar.1995	Hail Lake	North America>Canada>Yukon Territory	60.03	-129.02	690	10.7202/033027ar	10.5194/cp-10-1605-2014	www.ncdc.noaa.gov/paleo/study/15444	10.21233/N31D9W	LakeSediment	pollen	pollen	assemblage	MAT			temperature	degC		T	air@surface	coldest month	winterOnly	positive	67	9918	138	0.710038	Temp12k	TB		http://lipdverse.org/globalHolocene/0_54_0/Hail.Cwynar.1995.html
Hail.Cwynar.1995	Hail Lake	North America>Canada>Yukon Territory	60.03	-129.02	690	10.7202/033027ar	10.5194/cp-10-1605-2014	www.ncdc.noaa.gov/paleo/study/15444	10.21233/N31D9W	LakeSediment	pollen	pollen	assemblage	MAT			temperature	degC		T	air@surface	warmest month	summerOnly	positive	67	11334	185	0.8121	Temp12k	TB		http://lipdverse.org/globalHolocene/0_54_0/Hail.Cwynar.1995.html
Kenosee.Porter.1992	Kenosee	North America>Canada>Saskatchewan	49.82	-102.3	746	Porter, S.C., and M.A. Sauchyn. 1992. Moose Mountain Palynology Study: Final Report. Unpublished. Prepared for Terrestrial and Aquatic Environmental Managers Ltd. Melville, Saskatchewan, Canada.	10.1038/nature25464	this compilation	10.21233/N37H1R	LakeSediment	pollen	pollen	assemblage	MAT			temperature	degC	abs	T	air@surface	warmest month	summer+	positive	67	5511	203	0.918442	Temp12k	TB		http://lipdverse.org/globalHolocene/0_54_0/Kenosee.Porter.1992.html
Kenosee.Porter.1992	Kenosee	North America>Canada>Saskatchewan	49.82	-102.3	746	Porter, S.C., and M.A. Sauchyn. 1992. Moose Mountain Palynology Study: Final Report. Unpublished. Prepared for Terrestrial and Aquatic Environmental Managers Ltd. Melville, Saskatchewan, Canada.	10.1038/nature25464	this compilation	10.21233/N37H1R	LakeSediment	pollen	pollen	assemblage	MAT			temperature	degC	abs	T	air@surface	coldest month	winter+	positive	67	5511	203	0.918442	Temp12k	TB		http://lipdverse.org/globalHolocene/0_54_0/Kenosee.Porter.1992.html
Kenosee.Porter.1992	Kenosee	North America>Canada>Saskatchewan	49.82	-102.3	746	Porter, S.C., and M.A. Sauchyn. 1992. Moose Mountain Palynology Study: Final Report. Unpublished. Prepared for Terrestrial and Aquatic Environmental Managers Ltd. Melville, Saskatchewan, Canada.	10.1038/nature25464	this compilation	10.21233/N37H1R	LakeSediment	pollen	pollen	assemblage	MAT			temperature	degC	abs	T	air@surface	annual	annual	positive	67	5511	203	0.918442	Temp12k	TB		http://lipdverse.org/globalHolocene/0_54_0/Kenosee.Porter.1992.html
MoorimWeissenstadterForst.Hahne.1992	Moor im Weissenstadter Forst	Europe>Western Europe>Germany	50.14	11.88	725	10.1016/S0367-2530(17)32221-1	10.1038/nature25464	this compilation	10.21233/jvze-zx40	Peat	pollen	pollen	assemblage	MAT			temperature	degC	abs	T	air@surface	coldest month	winter+	positive	66.19	7029.5	136.73	0.43083	Temp12k	BSAD	gap of 3.2 ka	http://lipdverse.org/globalHolocene/0_54_0/MoorimWeissenstadterForst.Hahne.1992.html
MoorimWeissenstadterForst.Hahne.1992	Moor im Weissenstadter Forst	Europe>Western Europe>Germany	50.14	11.88	725	10.1016/S0367-2530(17)32221-1	10.1038/nature25464	this compilation	10.21233/jvze-zx40	Peat	pollen	pollen	assemblage	MAT			temperatureComposite	degC	abs	T	air@surface	warmest + coldest months	annual	positive	66.19	7029.5	136.73	0.43083	Temp12k	BSAD	gap of 3.2 ka	http://lipdverse.org/globalHolocene/0_54_0/MoorimWeissenstadterForst.Hahne.1992.html
MoorimWeissenstadterForst.Hahne.1992	Moor im Weissenstadter Forst	Europe>Western Europe>Germany	50.14	11.88	725	10.1016/S0367-2530(17)32221-1	10.1038/nature25464	this compilation	10.21233/jvze-zx40	Peat	pollen	pollen	assemblage	MAT			temperature	degC	abs	T	air@surface	warmest month	summer+	positive	66.19	7029.5	136.73	0.43083	Temp12k	BSAD	gap of 3.2 ka	http://lipdverse.org/globalHolocene/0_54_0/MoorimWeissenstadterForst.Hahne.1992.html
M135_004_3.Salvatteci.2019	M135_004_3	Pacific Ocean>South Pacific Ocean	-17.41	-71.7403	-229	10.1029/2018gl080634		10.1594/PANGAEA.897235		MarineSediment	alkenone	alkenone	UK'37	Bayspline (UK_predict.m) 10.1002/2017PA003201 Parameters: pstd=10, bayes=unspecified			temperature	degC	abs	T	sea@surface	annual	annual	positive	64	9294.88	64.235	1.08332	Temp12k	JET, DSK		http://lipdverse.org/globalHolocene/0_54_0/M135_004_3.Salvatteci.2019.html
M77_2_059_1.N_rnberg.2015	M77_2_059_1	Pacific Ocean>South Pacific Ocean	-3.9502	-81.3205	-997	10.1002/2014PA002706	10.1016/j.quascirev.2013.06.021	10.1594/PANGAEA.848848		MarineSediment	Mg/Ca	Mg/Ca	ruber white	species specific calibration for G. ruber of Regenberg et al. [2009].			temperature	degC	abs	T	sea@surface	winter	winterOnly	positive	63	17295	173	0.586412	Temp12k	OC		http://lipdverse.org/globalHolocene/0_54_0/M77_2_059_1.N_rnberg.2015.html
SacredLake.Loomis.2012	SacredLake	Africa>Eastern Africa>Kenya	0.08	37.53	2350	10.1016/j.epsl.2012.09.031		www.ncdc.noaa.gov/paleo/study/13676		LakeSediment	other biomarker	GDGT	BranchedGDGTFractionalAbundance	MAAT = 22.77 - 33.58 x f(GDGT-III) - 12.88 x f(GDGT-II) - 418.53 x f(GDGT-IIc) + 86.43 x f(GDGT-1b); r2 = 0.94; RMSE = 1.9°C; RMSEP = 2.1°C; Loomis et al., 2012 (this paper)	annual		temperature	degC	abs	T	air@surface	annual	annual	positive	63	47730	213	1.50792	Temp12k	EKT		http://lipdverse.org/globalHolocene/0_54_0/SacredLake.Loomis.2012.html
Trout.Irvine.2012	Trout	North America>Canada>Yukon Territory	68.828	-138.75	150	10.1007/s10933-012-9612-7	10.5194/cp-10-1605-2014	www.ncdc.noaa.gov/paleo/study/15444		LakeSediment	chironomid	chironomid	assemblage	WAPLS	7	One-component model using Barley et al. 2006 calibration data set. Temperature reconstruction contains a splice of data from two cores, taken at two different water depths (see original paper for descriptions); this allowed for a continuous reconstruction from early to late Holocene. Chronology provided only for bottom ("deep-water") core: this choice was made for consistency with the previous da…	temperature	degC	abs	T	air@surface	Summer	summerOnly	positive	63	15424.5	146.1	0.502639	Temp12k	DSK, YLA, MTO	fails age control, barely; accepted because chronology is solid	http://lipdverse.org/globalHolocene/0_54_0/Trout.Irvine.2012.html
893A.Kennet.2007	893A	Pacific Ocean>North Pacific Ocean	34.2875	-120.036	-588	10.1016/j.quascirev.2006.07.019		this compilation		MarineSediment	isotope	d18O	pachyderma	BAY: SST calculated from d18O (TSid=LPD05340dbbdp) using the bayfoxm program bayfox_predict. Parameters: prior_mean=14.1299, prior_std=10, species=pachy, bayes=unspecified; For d18osw, values are specified to change through time, and are calculated using the getvardelo.m program from Jess Tierney, based on the modern value of d18osw (-0.4821) for the archive location and using the ages		SST calculated from d18O (TSid=LPD05340dbbdp) using the bayfoxm program bayfox_predict. Parameters: prior_mean=14.1299, prior_std=10, species=pachy, bayes=unspecified; For d18osw, values are specified to change through time, and are calculated using the getvardelo.m program from Jess Tierney, based on the modern value of d18osw (-0.4821) for the archive location and using the ages	temperature	degC	abs	T	sea@surface	annual	annual	positive	62.788	10001.9	29.6	2.40169	Temp12k	PMS, AdV	seasonality not specified explicitly by author but infered from general discussion in text.	http://lipdverse.org/globalHolocene/0_54_0/893A.Kennet.2007.html
AlpidiRobieiValBavona.Welten.1982	Alpi di Robiei Val Bavona	Europe>Western Europe>Switzerland	46.45	8.52	1936	Welten, M. 1982. Vegetationsgeschichtliche Untersuchungen in den westlichen Schweizer Alpen: Bern-Wallis. Denkschriften der Schweizerischen Naturforschenden Gesellschaft, Vol. 95. DSNG 95. Textheft 104 pp., Diagrammheft 37 diagrams.	10.1038/nature25464	this compilation	14540	Peat	pollen	pollen	assemblage	MAT			temperature	degC	abs	T	air@surface	coldest month	winter+	positive	62.6	10899.3	175.6	0.547497	Temp12k	BSAD		http://lipdverse.org/globalHolocene/0_54_0/AlpidiRobieiValBavona.Welten.1982.html
AlpidiRobieiValBavona.Welten.1982	Alpi di Robiei Val Bavona	Europe>Western Europe>Switzerland	46.45	8.52	1936	Welten, M. 1982. Vegetationsgeschichtliche Untersuchungen in den westlichen Schweizer Alpen: Bern-Wallis. Denkschriften der Schweizerischen Naturforschenden Gesellschaft, Vol. 95. DSNG 95. Textheft 104 pp., Diagrammheft 37 diagrams.	10.1038/nature25464	this compilation	14540	Peat	pollen	pollen	assemblage	MAT			temperatureComposite	degC	abs	T	air@surface	warmest + coldest months	annual	positive	62.6	10899.3	175.6	0.547497	Temp12k	BSAD		http://lipdverse.org/globalHolocene/0_54_0/AlpidiRobieiValBavona.Welten.1982.html
AlpidiRobieiValBavona.Welten.1982	Alpi di Robiei Val Bavona	Europe>Western Europe>Switzerland	46.45	8.52	1936	Welten, M. 1982. Vegetationsgeschichtliche Untersuchungen in den westlichen Schweizer Alpen: Bern-Wallis. Denkschriften der Schweizerischen Naturforschenden Gesellschaft, Vol. 95. DSNG 95. Textheft 104 pp., Diagrammheft 37 diagrams.	10.1038/nature25464	this compilation	14540	Peat	pollen	pollen	assemblage	MAT			temperature	degC	abs	T	air@surface	warmest month	summer+	positive	62.6	10899.3	175.6	0.547497	Temp12k	BSAD		http://lipdverse.org/globalHolocene/0_54_0/AlpidiRobieiValBavona.Welten.1982.html
Ximencuo.Herzschuh.2014	Lake Ximencuo	Asia>Eastern Asia>China	33.3792	101.103	4000	10.1016/j.palaeo.2014.02.022		this compilation	10.21233/8VJB-WW55	LakeSediment	pollen	pollen	assemblage	WAPLS		Likely biased toward summer season. Uncertainties were not provided by the contributor but are taken here from the paper at 1.56C	temperature	degC	abs	T	air@surface	annual	annual	positive	62	19322	201	0.921427	Temp12k	BASD		http://lipdverse.org/globalHolocene/0_54_0/Ximencuo.Herzschuh.2014.html
JR51GC_35.Bendle.2007	JR51GC_35	Arctic Ocean	66.5996	-17.5766	-420	10.1177/0959683607073269		10.1594/PANGAEA.738458		MarineSediment	alkenone	alkenone	UK'37	Bayspline (UK_predict.m) 10.1002/2017PA003201 Parameters: pstd=10, bayes=unspecified			temperature	degC	abs	T	sea@surface	8,9,10	winterOnly	positive	61.87	10170.6	93.68	0.989241	Temp12k	JET, DSK		http://lipdverse.org/globalHolocene/0_54_0/JR51GC_35.Bendle.2007.html
LouisePond.Mathewes.1994	Louise Pond	North America>Canada>British Columbia	52.95	-131.76	650	10.1080/11956860.1994.11682230	10.1038/nature25464	this compilation	10.21233/N37D23	LakeSediment	pollen	pollen	assemblage	MAT			temperature	degC	abs	T	air@surface	warmest month	summer+	positive	61.7	10974	217.1	0.612182	Temp12k	TB		http://lipdverse.org/globalHolocene/0_54_0/LouisePond.Mathewes.1994.html
LouisePond.Mathewes.1994	Louise Pond	North America>Canada>British Columbia	52.95	-131.76	650	10.1080/11956860.1994.11682230	10.1038/nature25464	this compilation	10.21233/N37D23	LakeSediment	pollen	pollen	assemblage	MAT			temperature	degC	abs	T	air@surface	coldest month	winter+	positive	61.7	10974	217.1	0.612182	Temp12k	TB		http://lipdverse.org/globalHolocene/0_54_0/LouisePond.Mathewes.1994.html
LouisePond.Mathewes.1994	Louise Pond	North America>Canada>British Columbia	52.95	-131.76	650	10.1080/11956860.1994.11682230	10.1038/nature25464	this compilation	10.21233/N37D23	LakeSediment	pollen	pollen	assemblage	MAT			temperature	degC	abs	T	air@surface	annual	annual	positive	61.7	10974	217.1	0.612182	Temp12k	TB		http://lipdverse.org/globalHolocene/0_54_0/LouisePond.Mathewes.1994.html
GeoB4905_4.Weldeab.2005	GeoB4905_4	Atlantic Ocean>North Atlantic Ocean	2.5	9.384	-1328	10.1130/G21874.1		www.ncdc.noaa.gov/paleo/study/11190		MarineSediment	isotope	d18O	ruber_pink	Bayfoxm (byfox_predict.m) 10.1029/2019PA003576 Parameters: prior_mean=27.8552, prior_std=10, species=ruber, bayes=unspecified; For d18osw, values are specified to change through time, and are calculated using the getvardelo.m program from Jess Tierney, based on the modern value of d18osw (0.28522) for the archive location			temperature	degC	abs	T	sea@surface	annual	annual	positive	60	21770	180	0.586265	Temp12k	JET, DSK		http://lipdverse.org/globalHolocene/0_54_0/GeoB4905_4.Weldeab.2005.html
GeoB4905_4.Weldeab.2005	GeoB4905_4	Atlantic Ocean>North Atlantic Ocean	2.5	9.384	-1328	10.1130/G21874.1		www.ncdc.noaa.gov/paleo/study/11190		MarineSediment	Mg/Ca	Mg/Ca	ruber_pink	Baymag (baymag_predict.m) github.com/jesstierney/BAYMAG Parameters: omega=1.7183, salinity=28.4477, pH=8.1385, clean=1, species=ruber, pstd=10, varargin=0			temperature	degC	abs	T	sea@surface	annual	annual	positive	60	21770	180	0.586265	Temp12k	PMS, JET		http://lipdverse.org/globalHolocene/0_54_0/GeoB4905_4.Weldeab.2005.html
MD01-2444.Martrat.2007	MD01-2444	Atlantic Ocean>North Atlantic Ocean	37.565	-10.134	-2656	10.1126/science.1139994		10.1594/PANGAEA.771891		MarineSediment	alkenone	alkenone	UK37	Calculated from UK'37 (Mueller et al, 1998)			temperature	degC	abs	T	sea@surface	annual	annual	positive	60	420000	170	0	Temp12k	OC, PMS	chronological data are not available; Uk37 data not available; no Bayesian recalibration	http://lipdverse.org/globalHolocene/0_54_0/MD01-2444.Martrat.2007.html
MD06_3075.Fraser.2014	MD06_3075	Pacific Ocean>North Pacific Ocean	6.4762	125.832	-1878	10.1002/2013PA002599		10.1594/PANGAEA.837180		MarineSediment	alkenone	alkenone	UK'37	Bayspline (UK_predict.m) 10.1002/2017PA003201 Parameters: pstd=10, bayes=unspecified			temperature	degC	abs	T	sea@surface	annual	annual	positive	60	115120	160	0.833333	Temp12k	JET, DSK		http://lipdverse.org/globalHolocene/0_54_0/MD06_3075.Fraser.2014.html
SO189_119KL.Mohtadi.2014	SO189_119KL	Indian Ocean	3.5167	96.3167	-808	10.1038/nature13196		10.1594/PANGAEA.833323		MarineSediment	isotope	d18O	ruber	Bayfoxm (byfox_predict.m) 10.1029/2019PA003576 Parameters: prior_mean=29.4396, prior_std=10, species=ruber, bayes=unspecified; For d18osw, values are specified to change through time, and are calculated using the getvardelo.m program from Jess Tierney, based on the modern value of d18osw (0.18184) for the archive location			temperature	degC	abs	T	sea@surface	annual	annual	positive	60	36060	290	0.41876	Temp12k	JET, DSK		http://lipdverse.org/globalHolocene/0_54_0/SO189_119KL.Mohtadi.2014.html
SO189_119KL.Mohtadi.2014	SO189_119KL	Indian Ocean	3.5167	96.3167	-808	10.1038/nature13196		10.1594/PANGAEA.833323		MarineSediment	Mg/Ca	Mg/Ca	ruber	Baymag (baymag_predict.m) github.com/jesstierney/BAYMAG Parameters: omega=1.3566, salinity=33.306, pH=8.0657, clean=0, species=ruber, pstd=10, varargin=0			temperature	degC	abs	T	sea@surface	annual	annual	positive	60	36060	290	0.41876	Temp12k	LJ, PMS, DSK, JET		http://lipdverse.org/globalHolocene/0_54_0/SO189_119KL.Mohtadi.2014.html
Wachel3.Doerfler.1989	Wachel 3	Europe>Western Europe>Germany	53.44	8.87	17	Doerfler, W. 1989. Pollenanalytische Untersuchungen zur Vegetations- und Siedlungsgeschichte im Sueden des Landkreises Cuxhaven, Niedersachsen. Probleme der Kuestenforschung im suedlichen Nordseegebiet 17:1-75.	10.1038/nature25464	this compilation	10.21233/2ks0-7d19	LakeSediment	pollen	pollen	assemblage	MAT			temperature	degC	abs	T	air@surface	coldest month	winter+	positive	59.44	9985.34	73.18	0.705226	Temp12k	BSAD		http://lipdverse.org/globalHolocene/0_54_0/Wachel3.Doerfler.1989.html
Wachel3.Doerfler.1989	Wachel 3	Europe>Western Europe>Germany	53.44	8.87	17	Doerfler, W. 1989. Pollenanalytische Untersuchungen zur Vegetations- und Siedlungsgeschichte im Sueden des Landkreises Cuxhaven, Niedersachsen. Probleme der Kuestenforschung im suedlichen Nordseegebiet 17:1-75.	10.1038/nature25464	this compilation	10.21233/2ks0-7d19	LakeSediment	pollen	pollen	assemblage	MAT			temperatureComposite	degC	abs	T	air@surface	warmest + coldest months	annual	positive	59.44	9985.34	73.18	0.705226	Temp12k	BSAD		http://lipdverse.org/globalHolocene/0_54_0/Wachel3.Doerfler.1989.html
Wachel3.Doerfler.1989	Wachel 3	Europe>Western Europe>Germany	53.44	8.87	17	Doerfler, W. 1989. Pollenanalytische Untersuchungen zur Vegetations- und Siedlungsgeschichte im Sueden des Landkreises Cuxhaven, Niedersachsen. Probleme der Kuestenforschung im suedlichen Nordseegebiet 17:1-75.	10.1038/nature25464	this compilation	10.21233/2ks0-7d19	LakeSediment	pollen	pollen	assemblage	MAT			temperature	degC	abs	T	air@surface	warmest month	summer+	positive	59.44	9985.34	73.18	0.705226	Temp12k	BSAD		http://lipdverse.org/globalHolocene/0_54_0/Wachel3.Doerfler.1989.html
NikolayLake.Andreev.2004	Nikolay Lake	Europe>Eastern Europe>Russian Federation	73.33	124.2	10	10.1016/j.palaeo.2004.02.010		this compilation		LakeSediment	chironomid	chironomid	assemblage	WAPLS	7	100-lake training set from Sweden (Larocque et al. 2001)	temperature	degC	abs	T	air@surface	Summer	summerOnly	positive	59.322	10203.4	415.255	0.591478	Temp12k	MTO, BPI, EAI, AAA	age gap = 3615 yr. Retain this site because: it fills a geographic gap (Russia) and has acceptable chronological resolution (median time between dates = 1396 yrs); and it is a high-resolution reconstruction (median time between samples = 101.4 years)	http://lipdverse.org/globalHolocene/0_54_0/NikolayLake.Andreev.2004.html
EC2.Gajewski.1991	Lake EC2	America>Canada>Quebec	56.02	-74.95	300	10.1139/e91-055	10.1038/nature25464	this compilation	10.21233/N3CQ8Q	LakeSediment	pollen	pollen	assemblage	MAT			temperature	degC	abs	T	air@surface	warmest month	summer+	positive	59	6359	134	0.634921	Temp12k	TB		http://lipdverse.org/globalHolocene/0_54_0/EC2.Gajewski.1991.html
EC2.Gajewski.1991	Lake EC2	America>Canada>Quebec	56.02	-74.95	300	10.1139/e91-055	10.1038/nature25464	this compilation	10.21233/N3CQ8Q	LakeSediment	pollen	pollen	assemblage	MAT			temperature	degC	abs	T	air@surface	coldest month	winter+	positive	59	6359	134	0.634921	Temp12k	TB		http://lipdverse.org/globalHolocene/0_54_0/EC2.Gajewski.1991.html
EC2.Gajewski.1991	Lake EC2	America>Canada>Quebec	56.02	-74.95	300	10.1139/e91-055	10.1038/nature25464	this compilation	10.21233/N3CQ8Q	LakeSediment	pollen	pollen	assemblage	MAT			temperature	degC	abs	T	air@surface	annual	annual	positive	59	6359	134	0.634921	Temp12k	TB		http://lipdverse.org/globalHolocene/0_54_0/EC2.Gajewski.1991.html
EC1.Gajewski.1993	Lake EC1	North America>Canada>Quebec	56.28	-75.1	250	10.2307/2261522	10.1038/nature25464	this compilation	10.21233/N3HJ06	LakeSediment	pollen	pollen	assemblage	MAT			temperature	degC	abs	T	air@surface	warmest month	summer+	positive	58	6610	166	0.610501	Temp12k	TB		http://lipdverse.org/globalHolocene/0_54_0/EC1.Gajewski.1993.html
EC1.Gajewski.1993	Lake EC1	North America>Canada>Quebec	56.28	-75.1	250	10.2307/2261522	10.1038/nature25464	this compilation	10.21233/N3HJ06	LakeSediment	pollen	pollen	assemblage	MAT			temperature	degC	abs	T	air@surface	coldest month	winter+	positive	58	6610	166	0.610501	Temp12k	TB		http://lipdverse.org/globalHolocene/0_54_0/EC1.Gajewski.1993.html
EC1.Gajewski.1993	Lake EC1	North America>Canada>Quebec	56.28	-75.1	250	10.2307/2261522	10.1038/nature25464	this compilation	10.21233/N3HJ06	LakeSediment	pollen	pollen	assemblage	MAT			temperature	degC	abs	T	air@surface	annual	annual	positive	58	6610	166	0.610501	Temp12k	TB		http://lipdverse.org/globalHolocene/0_54_0/EC1.Gajewski.1993.html
LacColin.Mott.1977	Lac Colin	North America>Canada>Quebec	46.72	-70.3	658	10.7202/1000060ar	10.1038/nature25464	this compilation	10.21233/N37744	LakeSediment	pollen	pollen	assemblage	MAT			temperature	degC	abs	T	air@surface	warmest month	summer+	positive	56	10789	275	0.669792	Temp12k	TB		http://lipdverse.org/globalHolocene/0_54_0/LacColin.Mott.1977.html
LacColin.Mott.1977	Lac Colin	North America>Canada>Quebec	46.72	-70.3	658	10.7202/1000060ar	10.1038/nature25464	this compilation	10.21233/N37744	LakeSediment	pollen	pollen	assemblage	MAT			temperature	degC	abs	T	air@surface	coldest month	winter+	positive	56	10789	275	0.669792	Temp12k	TB		http://lipdverse.org/globalHolocene/0_54_0/LacColin.Mott.1977.html
LacColin.Mott.1977	Lac Colin	North America>Canada>Quebec	46.72	-70.3	658	10.7202/1000060ar	10.1038/nature25464	this compilation	10.21233/N37744	LakeSediment	pollen	pollen	assemblage	MAT			temperature	degC	abs	T	air@surface	annual	annual	positive	56	10789	275	0.669792	Temp12k	TB		http://lipdverse.org/globalHolocene/0_54_0/LacColin.Mott.1977.html
GB2.Gajewski.1993	Lake GB2	North America>Canada>Quebec	56.1	-75.28	300	10.2307/2261522	10.1038/nature25464	this compilation	10.21233/N30H9M	LakeSediment	pollen	pollen	assemblage	MAT			temperature	degC	abs	T	air@surface	warmest month	summer+	positive	56	7225	118	0.557958	Temp12k	TB		http://lipdverse.org/globalHolocene/0_54_0/GB2.Gajewski.1993.html
GB2.Gajewski.1993	Lake GB2	North America>Canada>Quebec	56.1	-75.28	300	10.2307/2261522	10.1038/nature25464	this compilation	10.21233/N30H9M	LakeSediment	pollen	pollen	assemblage	MAT			temperature	degC	abs	T	air@surface	coldest month	winter+	positive	56	7225	118	0.557958	Temp12k	TB		http://lipdverse.org/globalHolocene/0_54_0/GB2.Gajewski.1993.html
GB2.Gajewski.1993	Lake GB2	North America>Canada>Quebec	56.1	-75.28	300	10.2307/2261522	10.1038/nature25464	this compilation	10.21233/N30H9M	LakeSediment	pollen	pollen	assemblage	MAT			temperature	degC	abs	T	air@surface	annual	annual	positive	56	7225	118	0.557958	Temp12k	TB		http://lipdverse.org/globalHolocene/0_54_0/GB2.Gajewski.1993.html
Lily.Cwynar.1990	Lily	North America>United States Of America>Alaska	59.2	-135.4	230	10.1139/b90-139	10.5194/cp-10-1605-2014	www.ncdc.noaa.gov/paleo/study/15444	10.21233/N31358	LakeSediment	pollen	pollen	assemblage	MAT		Temperatures are an average of the best 3 estimates and the anomalies are relative to 1961-1990 baseline period.	temperature	degC		T	air@surface	coldest	winter+	positive	54	12740	159	1.17194	Temp12k	TB	remperatures are an average of the best 3 estimates and the anomalies are relative to 1961-1990 baseline period.	http://lipdverse.org/globalHolocene/0_54_0/Lily.Cwynar.1990.html
Lily.Cwynar.1990	Lily	North America>United States Of America>Alaska	59.2	-135.4	230	10.1139/b90-139	10.5194/cp-10-1605-2014	www.ncdc.noaa.gov/paleo/study/15444	10.21233/N31358	LakeSediment	pollen	pollen	assemblage	MAT		Temperatures are an average of the best 3 estimates and the anomalies are relative to 1961-1990 baseline period.	temperatureComposite	degC	abs	T	air@surface	coldest + warmest month	annual	positive	54	12740	159	1.17194	Temp12k	TB	remperatures are an average of the best 3 estimates and the anomalies are relative to 1961-1990 baseline period.	http://lipdverse.org/globalHolocene/0_54_0/Lily.Cwynar.1990.html
Lily.Cwynar.1990	Lily	North America>United States Of America>Alaska	59.2	-135.4	230	10.1139/b90-139	10.5194/cp-10-1605-2014	www.ncdc.noaa.gov/paleo/study/15444	10.21233/N31358	LakeSediment	pollen	pollen	assemblage				temperature	degC		T	air@surface	warmest month	summer+	positive	54	12740	159	1.17194	Temp12k	DSK		http://lipdverse.org/globalHolocene/0_54_0/Lily.Cwynar.1990.html
Van.VanZeist.1978	Van	Asia>Western Asia>Turkey	38.5	43	1645	10.1016/0034-6667(78)90015-5	10.1038/nature25464	this compilation	4509	LakeSediment	pollen	pollen	assemblage	MAT			temperature	degC	abs	T	air@surface	coldest month	winter+	positive	53.5	10911.7	124.655	0	Temp12k	BSAD	chronology based on stat correlations	http://lipdverse.org/globalHolocene/0_54_0/Van.VanZeist.1978.html
Van.VanZeist.1978	Van	Asia>Western Asia>Turkey	38.5	43	1645	10.1016/0034-6667(78)90015-5	10.1038/nature25464	this compilation	4509	LakeSediment	pollen	pollen	assemblage	MAT			temperatureComposite	degC	abs	T	air@surface	warmest + coldest months	annual	positive	53.5	10911.7	124.655	0	Temp12k	BSAD	chronology based on stat correlations	http://lipdverse.org/globalHolocene/0_54_0/Van.VanZeist.1978.html
Van.VanZeist.1978	Van	Asia>Western Asia>Turkey	38.5	43	1645	10.1016/0034-6667(78)90015-5	10.1038/nature25464	this compilation	4509	LakeSediment	pollen	pollen	assemblage	MAT			temperature	degC	abs	T	air@surface	warmest month	summer+	positive	53.5	10911.7	124.655	0	Temp12k	BSAD	chronology based on stat correlations	http://lipdverse.org/globalHolocene/0_54_0/Van.VanZeist.1978.html
Nautajarvi.Seppa.2009	Nautajarvi	Europe>Northern Europe>Scandinavia>Finland	61.8	24.7	104	10.5194/cp-5-523-2009	10.5194/cp-10-1605-2014	www.ncdc.noaa.gov/paleo/study/15444	10.21233/HQP0-6Z14	LakeSediment	pollen	pollen	assemblage	WAPLS			temperature	degC	anom	T	air@surface	annual	annual	positive	51	8998	36		Temp12k	TB	varve chronology	http://lipdverse.org/globalHolocene/0_54_0/Nautajarvi.Seppa.2009.html
DolgoeLake.Wolfe.2000	Dolgoe Lake	Europe>Eastern Europe>Russian Federation	71.87	127.07	10	10.1006/qres.2000.2124	10.5194/cp-10-1605-2014	www.ncdc.noaa.gov/paleo/study/15444	not in Neotoma	LakeSediment	pollen	pollen	assemblage	Mean annual temperature		Mean annual temperature	temperature	degC	abs	T	air@surface	7	summerOnly	positive	50.7	14108.5	216.95	0.585808	Temp12k	TB	pollen from Klemm et al (10.1016/j.palaeo.2013.06.033)	http://lipdverse.org/globalHolocene/0_54_0/DolgoeLake.Wolfe.2000.html
Century.Johnsen.1972	Century	North America>Greenland	77.17	-61.13	1890	10.1038/235429a0	10.1038/nature08355	www.ncdc.noaa.gov/paleo/study/15444		GlacierIce	isotope	d18O	glacier ice			ice flow influenced the records from 7-10ka (Vinther et al., 2009); No temperature calibration has been published : Vinther2009 use only Agassiz and Renland for temperature reconstruction: Johnsen 2001 use only GRIP, NGRIP, GISP2 and Dye3, with borehole temperature calibration, but suggest the use of d18O=0.67*T-13.7‰, the spatial slope.	d18O	permil	SMOW	T	air@surface	annual	annual	positive	50	6990	20		Temp12k	AJO	reliable as temperature proxy back to 7 ka, before that, ice flow is dominating the signal	http://lipdverse.org/globalHolocene/0_54_0/Century.Johnsen.1972.html
DavisLake.Barnosky.1981	Davis Lake	North America>United States Of America>Massachusetts	42.14	-73.41	214	10.1016/0033-5894(81)90046-6	10.1038/nature25464	this compilation	10.21233/N37W39	LakeSediment	pollen	pollen	assemblage	MAT			temperature	degC	abs	T	air@surface	warmest month	summer+	positive	50	11900	50	0.92827	Temp12k	TB, DSK	fails age control, gap >3000 years (largest gap is 6340 yrs); excellent chronology over the upper 7.5 ka	http://lipdverse.org/globalHolocene/0_54_0/DavisLake.Barnosky.1981.html
DavisLake.Barnosky.1981	Davis Lake	North America>United States Of America>Massachusetts	42.14	-73.41	214	10.1016/0033-5894(81)90046-6	10.1038/nature25464	this compilation	10.21233/N37W39	LakeSediment	pollen	pollen	assemblage	MAT			temperature	degC	abs	T	air@surface	coldest month	winter+	positive	50	11900	50	0.92827	Temp12k	TB, DSK	fails age control, gap >3000 years (largest gap is 6340 yrs); excellent chronology over the upper 7.5 ka	http://lipdverse.org/globalHolocene/0_54_0/DavisLake.Barnosky.1981.html
DavisLake.Barnosky.1981	Davis Lake	North America>United States Of America>Massachusetts	42.14	-73.41	214	10.1016/0033-5894(81)90046-6	10.1038/nature25464	this compilation	10.21233/N37W39	LakeSediment	pollen	pollen	assemblage	MAT			temperature	degC	abs	T	air@surface	annual	annual	positive	50	11900	50	0.92827	Temp12k	TB, DSK	fails age control, gap >3000 years (largest gap is 6340 yrs); excellent chronology over the upper 7.5 ka	http://lipdverse.org/globalHolocene/0_54_0/DavisLake.Barnosky.1981.html
MonheganIslandMeadow.Bostwick.1978	Monhegan Island Meadow	Atlantic Ocean>North Atlantic Ocean	43.77	-69.3	3	Bostwick, L.G. 1978. An environmental framework for cultural change in Maine: pollen influx and percentage diagrams from Monhegan Island. Thesis. University of Maine, Orono, Maine, USA	10.1038/nature25464	this compilation	10.21233/N3775H	LakeSediment	pollen	pollen	assemblage	MAT			temperature	degC	abs	T	air@surface	warmest month	summer+	positive	50	10802	185.95	1.25523	Temp12k	TB		http://lipdverse.org/globalHolocene/0_54_0/MonheganIslandMeadow.Bostwick.1978.html
MonheganIslandMeadow.Bostwick.1978	Monhegan Island Meadow	Atlantic Ocean>North Atlantic Ocean	43.77	-69.3	3	Bostwick, L.G. 1978. An environmental framework for cultural change in Maine: pollen influx and percentage diagrams from Monhegan Island. Thesis. University of Maine, Orono, Maine, USA	10.1038/nature25464	this compilation	10.21233/N3775H	LakeSediment	pollen	pollen	assemblage	MAT			temperature	degC	abs	T	air@surface	coldest month	winter+	positive	50	10802	185.95	1.25523	Temp12k	TB		http://lipdverse.org/globalHolocene/0_54_0/MonheganIslandMeadow.Bostwick.1978.html
MonheganIslandMeadow.Bostwick.1978	Monhegan Island Meadow	Atlantic Ocean>North Atlantic Ocean	43.77	-69.3	3	Bostwick, L.G. 1978. An environmental framework for cultural change in Maine: pollen influx and percentage diagrams from Monhegan Island. Thesis. University of Maine, Orono, Maine, USA	10.1038/nature25464	this compilation	10.21233/N3775H	LakeSediment	pollen	pollen	assemblage	MAT			temperature	degC	abs	T	air@surface	annual	annual	positive	50	10802	185.95	1.25523	Temp12k	TB		http://lipdverse.org/globalHolocene/0_54_0/MonheganIslandMeadow.Bostwick.1978.html
SO136_GC11.Barrows.2007	SO136_GC11	Pacific Ocean>South Pacific Ocean	-43.44	167.851	-1556	10.1126/science.1145873		10.1594/PANGAEA.794498		MarineSediment	alkenone	alkenone	UK'37	Bayspline (UK_predict.m) 10.1002/2017PA003201 Parameters: pstd=10, bayes=unspecified			temperature	degC	abs	T	sea@surface	annual	annual	positive	50	31320	280	0.502092	Temp12k	LJ, OC, DSK, JET	age gap 6.5 - 2.9 ka; 6 ages within Holocene; retain to improve SH coverage	http://lipdverse.org/globalHolocene/0_54_0/SO136_GC11.Barrows.2007.html
GravelRidge.Lamb.1985	Gravel Ridge	North America>Canada>Newfoundland And Labrador	55.03	-62.63	565	10.2307/1942559	10.1038/nature25464	this compilation	10.21233/N3191T	LakeSediment	pollen	pollen	assemblage	MAT			temperature	degC	abs	T	air@surface	warmest month	summer+	positive	47	7279	178	1.24447	Temp12k	TB		http://lipdverse.org/globalHolocene/0_54_0/GravelRidge.Lamb.1985.html
GravelRidge.Lamb.1985	Gravel Ridge	North America>Canada>Newfoundland And Labrador	55.03	-62.63	565	10.2307/1942559	10.1038/nature25464	this compilation	10.21233/N3191T	LakeSediment	pollen	pollen	assemblage	MAT			temperature	degC	abs	T	air@surface	coldest month	winter+	positive	47	7279	178	1.24447	Temp12k	TB		http://lipdverse.org/globalHolocene/0_54_0/GravelRidge.Lamb.1985.html
GravelRidge.Lamb.1985	Gravel Ridge	North America>Canada>Newfoundland And Labrador	55.03	-62.63	565	10.2307/1942559	10.1038/nature25464	this compilation	10.21233/N3191T	LakeSediment	pollen	pollen	assemblage	MAT			temperature	degC	abs	T	air@surface	annual	annual	positive	47	7279	178	1.24447	Temp12k	TB		http://lipdverse.org/globalHolocene/0_54_0/GravelRidge.Lamb.1985.html
MaraisdeKeswick.Larouche.1986	Marais de Keswick	North America>Canada>Ontario	44.2	-79.51	221	10.1139/e86-113	10.1038/nature25464	this compilation	1416	LakeSediment	pollen	pollen	assemblage	MAT			temperature	degC	abs	T	air@surface	warmest month	summer+	positive	47	4328	71	0.700771	Temp12k	TB		http://lipdverse.org/globalHolocene/0_54_0/MaraisdeKeswick.Larouche.1986.html
MaraisdeKeswick.Larouche.1986	Marais de Keswick	North America>Canada>Ontario	44.2	-79.51	221	10.1139/e86-113	10.1038/nature25464	this compilation	1416	LakeSediment	pollen	pollen	assemblage	MAT			temperature	degC	abs	T	air@surface	coldest month	winter+	positive	47	4328	71	0.700771	Temp12k	TB		http://lipdverse.org/globalHolocene/0_54_0/MaraisdeKeswick.Larouche.1986.html
MaraisdeKeswick.Larouche.1986	Marais de Keswick	North America>Canada>Ontario	44.2	-79.51	221	10.1139/e86-113	10.1038/nature25464	this compilation	1416	LakeSediment	pollen	pollen	assemblage	MAT			temperature	degC	abs	T	air@surface	annual	annual	positive	47	4328	71	0.700771	Temp12k	TB		http://lipdverse.org/globalHolocene/0_54_0/MaraisdeKeswick.Larouche.1986.html
CaribouHill.Lamb.1985	Caribou Hill	North America>Canada>Newfoundland And Labrador	55.67	-63.25	475	10.2307/1942559	10.1038/nature25464	this compilation	10.21233/N3DT35	LakeSediment	pollen	pollen	assemblage	MAT			temperature	degC	abs	T	air@surface	warmest month	summer+	positive	46	6871	237.5	0.732601	Temp12k	TB		http://lipdverse.org/globalHolocene/0_54_0/CaribouHill.Lamb.1985.html
CaribouHill.Lamb.1985	Caribou Hill	North America>Canada>Newfoundland And Labrador	55.67	-63.25	475	10.2307/1942559	10.1038/nature25464	this compilation	10.21233/N3DT35	LakeSediment	pollen	pollen	assemblage	MAT			temperature	degC	abs	T	air@surface	coldest month	winter+	positive	46	6871	237.5	0.732601	Temp12k	TB		http://lipdverse.org/globalHolocene/0_54_0/CaribouHill.Lamb.1985.html
CaribouHill.Lamb.1985	Caribou Hill	North America>Canada>Newfoundland And Labrador	55.67	-63.25	475	10.2307/1942559	10.1038/nature25464	this compilation	10.21233/N3DT35	LakeSediment	pollen	pollen	assemblage	MAT			temperature	degC	abs	T	air@surface	annual	annual	positive	46	6871	237.5	0.732601	Temp12k	TB		http://lipdverse.org/globalHolocene/0_54_0/CaribouHill.Lamb.1985.html
LacMartyne.McAndrews.NA	Lac Martyne	North America>Canada>Quebec	56.78	-64.83	365	noPubOnRecord	10.1038/nature25464	this compilation	10.21233/N35M96	LakeSediment	pollen	pollen	assemblage	MAT			temperature	degC	abs	T	air@surface	warmest month	summer+	positive	46	6798	273	0.444313	Temp12k	TB		http://lipdverse.org/globalHolocene/0_54_0/LacMartyne.McAndrews.NA.html
LacMartyne.McAndrews.NA	Lac Martyne	North America>Canada>Quebec	56.78	-64.83	365	noPubOnRecord	10.1038/nature25464	this compilation	10.21233/N35M96	LakeSediment	pollen	pollen	assemblage	MAT			temperature	degC	abs	T	air@surface	coldest month	winter+	positive	46	6798	273	0.444313	Temp12k	TB		http://lipdverse.org/globalHolocene/0_54_0/LacMartyne.McAndrews.NA.html
LacMartyne.McAndrews.NA	Lac Martyne	North America>Canada>Quebec	56.78	-64.83	365	noPubOnRecord	10.1038/nature25464	this compilation	10.21233/N35M96	LakeSediment	pollen	pollen	assemblage	MAT			temperature	degC	abs	T	air@surface	annual	annual	positive	46	6798	273	0.444313	Temp12k	TB		http://lipdverse.org/globalHolocene/0_54_0/LacMartyne.McAndrews.NA.html
Alsa.Mariscal.1993	Alsa	Europe>Southern Europe>Spain	43.12	-4.02	560	Mariscal, B. 1993. Variacion de la vegetacion Holocena (4300-280 BP) de Cantabria a traves del analisis polinico de la turbera del Alsa. Estudios Geologicos. Museo Nacional Ciencias Naturales. CSIC.	10.1038/nature25464	this compilation	10.21233/XNJZ-Z143	Peat	pollen	pollen	assemblage	MAT			temperature	degC	abs	T	air@surface	coldest month	winter+	positive	45.95	4902.74	144.73	0.617692	Temp12k	BSAD		http://lipdverse.org/globalHolocene/0_54_0/Alsa.Mariscal.1993.html
Alsa.Mariscal.1993	Alsa	Europe>Southern Europe>Spain	43.12	-4.02	560	Mariscal, B. 1993. Variacion de la vegetacion Holocena (4300-280 BP) de Cantabria a traves del analisis polinico de la turbera del Alsa. Estudios Geologicos. Museo Nacional Ciencias Naturales. CSIC.	10.1038/nature25464	this compilation	10.21233/XNJZ-Z143	Peat	pollen	pollen	assemblage	MAT			temperatureComposite	degC	abs	T	air@surface	warmest + coldest months	annual	positive	45.95	4902.74	144.73	0.617692	Temp12k	BSAD		http://lipdverse.org/globalHolocene/0_54_0/Alsa.Mariscal.1993.html
Alsa.Mariscal.1993	Alsa	Europe>Southern Europe>Spain	43.12	-4.02	560	Mariscal, B. 1993. Variacion de la vegetacion Holocena (4300-280 BP) de Cantabria a traves del analisis polinico de la turbera del Alsa. Estudios Geologicos. Museo Nacional Ciencias Naturales. CSIC.	10.1038/nature25464	this compilation	10.21233/XNJZ-Z143	Peat	pollen	pollen	assemblage	MAT			temperature	degC	abs	T	air@surface	warmest month	summer+	positive	45.95	4902.74	144.73	0.617692	Temp12k	BSAD		http://lipdverse.org/globalHolocene/0_54_0/Alsa.Mariscal.1993.html
BorderBeacon.Lamb.1985	Border Beacon	North America>Canada>Newfoundland And Labrador	55.33	-63.2	470	10.2307/1942559	10.1038/nature25464	this compilation	10.21233/N32Q4D	LakeSediment	pollen	pollen	assemblage	MAT			temperature	degC	abs	T	air@surface	warmest month	summer+	positive	45	7732.7	311.5	0.65039	Temp12k	TB		http://lipdverse.org/globalHolocene/0_54_0/BorderBeacon.Lamb.1985.html
BorderBeacon.Lamb.1985	Border Beacon	North America>Canada>Newfoundland And Labrador	55.33	-63.2	470	10.2307/1942559	10.1038/nature25464	this compilation	10.21233/N32Q4D	LakeSediment	pollen	pollen	assemblage	MAT			temperature	degC	abs	T	air@surface	coldest month	winter+	positive	45	7732.7	311.5	0.65039	Temp12k	TB		http://lipdverse.org/globalHolocene/0_54_0/BorderBeacon.Lamb.1985.html
BorderBeacon.Lamb.1985	Border Beacon	North America>Canada>Newfoundland And Labrador	55.33	-63.2	470	10.2307/1942559	10.1038/nature25464	this compilation	10.21233/N32Q4D	LakeSediment	pollen	pollen	assemblage	MAT			temperature	degC	abs	T	air@surface	annual	annual	positive	45	7732.7	311.5	0.65039	Temp12k	TB		http://lipdverse.org/globalHolocene/0_54_0/BorderBeacon.Lamb.1985.html
Sutherland.Shuman.2016	Sutherland	North America>United States Of America>New York	41.39	-74.2	129	10.1016/j.quascirev.2016.03.009	10.1177/095968369700700103	this compilation	10.21233/N38X8V	LakeSediment	pollen	pollen	assemblage	MAT			temperature	degC		T	air@surface	warmest month	summer+	positive	44.4444	31850.2	81.3614	0.836431	Temp12k			http://lipdverse.org/globalHolocene/0_54_0/Sutherland.Shuman.2016.html
Sutherland.Shuman.2016	Sutherland	North America>United States Of America>New York	41.39	-74.2	129	10.1016/j.quascirev.2016.03.009	10.1177/095968369700700103	this compilation	10.21233/N38X8V	LakeSediment	pollen	pollen	assemblage	MAT			temperature	degC		T	air@surface	coldest month	winter+	positive	44.4444	31850.2	81.3614	0.836431	Temp12k			http://lipdverse.org/globalHolocene/0_54_0/Sutherland.Shuman.2016.html
Sutherland.Shuman.2016	Sutherland	North America>United States Of America>New York	41.39	-74.2	129	10.1016/j.quascirev.2016.03.009	10.1177/095968369700700103	this compilation	10.21233/N38X8V	LakeSediment	pollen	pollen	assemblage	MAT			temperature	degC		T	air@surface	annual	annual	positive	44.4444	31850.2	81.3614	0.836431	Temp12k			http://lipdverse.org/globalHolocene/0_54_0/Sutherland.Shuman.2016.html
Decoy.Szeicz.1991	Decoy	North America>Canada>Ontario	43.23	-80.37	260	10.1139/b91-195	10.1038/nature25464	this compilation	10.21233/N32X33	LakeSediment	pollen	pollen	assemblage	MAT			temperature	degC	abs	T	air@surface	warmest month	summer+	positive	42	10945	102	0.41813	Temp12k	TB, DSK	age gap = 3.7 ka; however, five ages on terrestrial macrofossils	http://lipdverse.org/globalHolocene/0_54_0/Decoy.Szeicz.1991.html
Decoy.Szeicz.1991	Decoy	North America>Canada>Ontario	43.23	-80.37	260	10.1139/b91-195	10.1038/nature25464	this compilation	10.21233/N32X33	LakeSediment	pollen	pollen	assemblage	MAT			temperature	degC	abs	T	air@surface	coldest month	winter+	positive	42	10945	102	0.41813	Temp12k	TB, DSK	age gap = 3.7 ka; however, five ages on terrestrial macrofossils	http://lipdverse.org/globalHolocene/0_54_0/Decoy.Szeicz.1991.html
Decoy.Szeicz.1991	Decoy	North America>Canada>Ontario	43.23	-80.37	260	10.1139/b91-195	10.1038/nature25464	this compilation	10.21233/N32X33	LakeSediment	pollen	pollen	assemblage	MAT			temperature	degC	abs	T	air@surface	annual	annual	positive	42	10945	102	0.41813	Temp12k	TB, DSK	age gap = 3.7 ka; however, five ages on terrestrial macrofossils	http://lipdverse.org/globalHolocene/0_54_0/Decoy.Szeicz.1991.html
Spaime.Hammarlund.2004	Spaime	Europe>Northern Europe>Scandinavia>Sweden	63.12	12.32	887	10.1191/0959683604hl756rp	10.5194/cp-10-1605-2014	www.ncdc.noaa.gov/paleo/study/15444		LakeSediment	chironomid	chironomid	assemblage	WAPLS	7	153-lake Norwegian training set (Brooks and Birks 2000, 2001)	temperature	degC	abs	T	air@surface	Summer	summerOnly	positive	41.651	10470	158.901	0.76714	Temp12k	MTO, SEN	In the LiPD file the 1st record based on chironomids, the others are unknown.	http://lipdverse.org/globalHolocene/0_54_0/Spaime.Hammarlund.2004.html
Berry.Whitehead.1979	Berry	North America>United States Of America>Massachusetts	42.5	-73.32	600	10.1016/0033-5894(79)90033-4	10.1038/nature25464	this compilation	10.21233/N3040D	LakeSediment	pollen	pollen	assemblage	MAT			temperature	degC	abs	T	air@surface	warmest month	summer+	positive	40	10973	292.5	1.17057	Temp12k	TB		http://lipdverse.org/globalHolocene/0_54_0/Berry.Whitehead.1979.html
Berry.Whitehead.1979	Berry	North America>United States Of America>Massachusetts	42.5	-73.32	600	10.1016/0033-5894(79)90033-4	10.1038/nature25464	this compilation	10.21233/N3040D	LakeSediment	pollen	pollen	assemblage	MAT			temperature	degC	abs	T	air@surface	coldest month	winter+	positive	40	10973	292.5	1.17057	Temp12k	TB		http://lipdverse.org/globalHolocene/0_54_0/Berry.Whitehead.1979.html
Berry.Whitehead.1979	Berry	North America>United States Of America>Massachusetts	42.5	-73.32	600	10.1016/0033-5894(79)90033-4	10.1038/nature25464	this compilation	10.21233/N3040D	LakeSediment	pollen	pollen	assemblage	MAT			temperature	degC	abs	T	air@surface	annual	annual	positive	40	10973	292.5	1.17057	Temp12k	TB		http://lipdverse.org/globalHolocene/0_54_0/Berry.Whitehead.1979.html
MD98_2188.Dang.2012	MD98_2188	Pacific Ocean>North Pacific Ocean	14.82	123.49	-730	10.1029/2011GL050154	10.1016/j.marmicro.2006.02.003	this compilation		MarineSediment	Mg/Ca	Mg/Ca	ruber white	SST = ln (Mg/CaG. ruber ÷ 0.38)/0.09			temperature	degC	abs	T	sea@surface	Summer	summerOnly	positive	40	12930	70	0.41806	Temp12k	LJ	in the middle Okinawa Trough, G. ruber was more abundant in warm months than during the cold seasons (Yamasaki and Oda, 2003, Xu et al., 2005); no Bayesian reconstruction	http://lipdverse.org/globalHolocene/0_54_0/MD98_2188.Dang.2012.html
Yakumo.Leipe.2013	Yakumo	Asia>Eastern Asia>Japan	42.28	140.26	7	10.1016/j.quaint.2012.07.014		10.1594/PANGAEA.785354	not in Neotoma	Peat	pollen	pollen	assemblage	MAT			temperature	degC	abs	T	air@surface	annual	annual	positive	40	5506	100	0	Temp12k	TB	chronology data not available; 4 radiocarbon and 2 tephra	http://lipdverse.org/globalHolocene/0_54_0/Yakumo.Leipe.2013.html
Tibetanus.Hammarlund.2002	Tibetanus	Europe>Northern Europe>Scandinavia>Sweden	68.33	18.7	560	10.1191/0959683602hl548rp	10.5194/cp-10-1605-2014	www.ncdc.noaa.gov/paleo/study/15444	not in Neotoma	LakeSediment	pollen	pollen	assemblage	WAPLS			temperature	degC	abs	T	air@surface	7	summerOnly	positive	39.4	10237.5	236	1.07863	Temp12k	TB		http://lipdverse.org/globalHolocene/0_54_0/Tibetanus.Hammarlund.2002.html
Sluggan.Smith.1991	Sluggan	Europe>Northern Europe>British Isles>United Kingdom	54.78	-6.26	52	10.1111/j.1469-8137.1991.tb00576.x	10.1038/nature25464	this compilation	10.21233/1F47-FS20	Peat	pollen	pollen	assemblage	MAT			temperature	degC	abs	T	air@surface	coldest month	winter+	positive	39.32	10938.8	103.535	1.50493	Temp12k	BSAD		http://lipdverse.org/globalHolocene/0_54_0/Sluggan.Smith.1991.html
Sluggan.Smith.1991	Sluggan	Europe>Northern Europe>British Isles>United Kingdom	54.78	-6.26	52	10.1111/j.1469-8137.1991.tb00576.x	10.1038/nature25464	this compilation	10.21233/1F47-FS20	Peat	pollen	pollen	assemblage	MAT			temperatureComposite	degC	abs	T	air@surface	warmest + coldest months	annual	positive	39.32	10938.8	103.535	1.50493	Temp12k	BSAD		http://lipdverse.org/globalHolocene/0_54_0/Sluggan.Smith.1991.html
Sluggan.Smith.1991	Sluggan	Europe>Northern Europe>British Isles>United Kingdom	54.78	-6.26	52	10.1111/j.1469-8137.1991.tb00576.x	10.1038/nature25464	this compilation	10.21233/1F47-FS20	Peat	pollen	pollen	assemblage	MAT			temperature	degC	abs	T	air@surface	warmest month	summer+	positive	39.32	10938.8	103.535	1.50493	Temp12k	BSAD		http://lipdverse.org/globalHolocene/0_54_0/Sluggan.Smith.1991.html
DevonIceCap.Paterson.1977	Devon Ice Cap	North America>Canada>Nunavut	75.3167	-82.5	1830	10.1038/266508a0	10.5194/cp-10-1605-2014	www.ncdc.noaa.gov/paleo/study/2437		GlacierIce	isotope	d18O	glacier ice			ice flow likely to impact the trend in the raw 18O data, but not for the last 5ka; presence of gaps due to melt, identified by sharp variations in th d18O profile; no calibration to temperature published; no study of the seasonality of the proxy	d18O	permil	SMOW	T	air@surface	annual	annual	positive	39	20539	50		Temp12k	AJO		http://lipdverse.org/globalHolocene/0_54_0/DevonIceCap.Paterson.1977.html
MD07-3104.Montade.2019	MD07-3104	Pacific Ocean>South Pacific Ocean	-41.7111	-72.7781	-326	10.1002/jqs.3082	10.1016/j.revpalbo.2012.04.005	this compilation	not in Neotoma	MarineSediment	pollen	pollen	assemblage	WAPLS		the WA‐PLS is more suitable than the MAT, which suffers of a lack of modern pollen samples to make reliable climate reconstructions."	temperature	degC		T	air@surface	6,7,8	winterOnly	positive	39	12941	163	1.6721	Temp12k	BASD, VM		http://lipdverse.org/globalHolocene/0_54_0/MD07-3104.Montade.2019.html
EPICADomeC.Stenni.2010	EPICA Dome C	Antarctica	-75.1019	123.395	3233	10.1016/j.quascirev.2009.10.009	10.1126/science.1059702	www.ncdc.noaa.gov/paleo/study/27950		GlacierIce	isotope	deterium excess	T reconstruction with moisture-source correction			T reconstruction considering moisture source correction method + elevation correction+correction for d18O seawater changes. Age scale is EDC3. Refer to Stenni et al., 2010 QSR, 10.1016/j.quascirev.2009.10.009	temperature	degC		T	air@surface	annual	annual	positive	38.3738	12978.3	18.8657		Temp12k	BS	timescale may need to be updated to AICC2012	http://lipdverse.org/globalHolocene/0_54_0/EPICADomeC.Stenni.2010.html
sjuuodjijaure.Rosen.2001	Sjuuodjijaure	Europe>Northern Europe>Scandinavia>Sweden	67.37	18.07	826	http://www.jstor.org/stable/1552563	10.5194/cp-10-1605-2014	www.ncdc.noaa.gov/paleo/study/15444		LakeSediment	pollen	pollen	assemblage	WAPLS			temperature	degC	abs	T	air@surface	7	summerOnly	positive	36.212	9316.76	184.773	1.17524	Temp12k	TB		http://lipdverse.org/globalHolocene/0_54_0/sjuuodjijaure.Rosen.2001.html
Gunnarsfjorden.Allen.2007	Gunnarsfjorden	Europe>Northern Europe>Scandinavia>Norway	71.04	28.17	78	10.1016/j.quascirev.2007.02.009	10.5194/cp-10-1605-2014	www.ncdc.noaa.gov/paleo/study/15444	10.21233/8s7z-k891	LakeSediment	pollen	pollen	assemblage	direct analogues		mean temperature	temperature	degC	abs	T	air@surface	coldest month	winterOnly	positive	32.185	9124.11	98.575	1.31985	Temp12k	TB		http://lipdverse.org/globalHolocene/0_54_0/Gunnarsfjorden.Allen.2007.html
PlatypusTarn.Rees.2010	Platypus Tarn	Australia/New Zealand>Australia	-42.6734	146.587	941	10.1016/j.quascirev.2009.10.003		this compilation		LakeSediment	chironomid	chironomid	assemblage	WAPLS	TWARM	Tasmanian calibration set; temperature values represent warmest quarter of year.	temperature	degC	abs	T	air@surface	warmest quarter yr	summerOnly	positive	31.369	15862.9	224.051	0.417759	Temp12k	RSV, MTO, OHE, ARE, LCC	largest age control gap is 3200 uncal yrs, accepted with relaxing cirteria: Southern Hemisphere record	http://lipdverse.org/globalHolocene/0_54_0/PlatypusTarn.Rees.2010.html
GeoB6518_1.Schefu.2005	GeoB6518_1	Atlantic Ocean>South Atlantic Ocean	-5.5883	11.2217	-962	10.1038/nature03945		10.1594/PANGAEA.738200		MarineSediment	isotope	d18O	ruber	Bayfoxm (byfox_predict.m) 10.1029/2019PA003576 Parameters: prior_mean=26.3507, prior_std=10, species=ruber, bayes=unspecified; For d18osw, values are specified to change through time, and are calculated using the getvardelo.m program from Jess Tierney, based on the modern value of d18osw (0.52185) for the archive location			temperature	degC	abs	T	sea@surface	annual	annual	positive	30	19498	142	0.835422	Temp12k	JET, DSK		http://lipdverse.org/globalHolocene/0_54_0/GeoB6518_1.Schefu.2005.html
GeoB6518_1.Schefu.2005	GeoB6518_1	Atlantic Ocean>South Atlantic Ocean	-5.5883	11.2217	-962	10.1038/nature03945		10.1594/PANGAEA.738200		MarineSediment	alkenone	alkenone	UK'37	Bayspline (UK_predict.m) 10.1002/2017PA003201 Parameters: pstd=10, bayes=unspecified			temperature	degC	abs	T	sea@surface	annual	annual	positive	30	19498	120	0.835422	Temp12k	JET, DSK		http://lipdverse.org/globalHolocene/0_54_0/GeoB6518_1.Schefu.2005.html
GeoB6518-1.Weijers.2007	GeoB6518-1	Atlantic Ocean>South Atlantic Ocean	-5.6	11.2	-962	10.1126/science.1138131		10.1594/PANGAEA.615247		MarineSediment	other biomarker	GDGT	MBT-CBT	Mean annual air temperature, MBT-CBT, Weijers et al., 2007, 10.1016/j.gca.2006.10.003			temperature	degC	abs	T	air@surface	annual	annual	positive	30	14690	120	0.835422	Temp12k	PMS	represents air temperature from Congo Basin	http://lipdverse.org/globalHolocene/0_54_0/GeoB6518-1.Weijers.2007.html
EagleTarn.Rees.2010	Eagle Tarn	Australia/New Zealand>Australia	-42.6799	146.591	1040	10.1016/j.quascirev.2009.10.003		this compilation		LakeSediment	chironomid	chironomid	assemblage	WAPLS	TWARM	Tasmanian calibration set; temperature values represent warmest quarter of year.	temperature	degC	abs	T	air@surface	warmest quarter yr	summerOnly	positive	29.809	15139.2	156.972	0.584786	Temp12k	MTO, OHE, ARE, LCC	poor GoF to temperature due to abundant poorly modelled, seemingly cold-adapted taxon. Consistent with appearance of other cold taxa, so interpreted as reliable	http://lipdverse.org/globalHolocene/0_54_0/EagleTarn.Rees.2010.html
ESM-1.Mackay.2012	ESM-1	Europe>Eastern Europe>Russian Federation	52.0269	101.059	1992	10.1016/j.quascirev.2012.03.004		www.ncdc.noaa.gov/paleo/study/28371		LakeSediment	chironomid	chironomid	assemblage	WAPLS	7	81-lake training set from European Russia and central Siberia (Self et al. 2011)	temperature	degC	abs	T	air@surface	Summer	summerOnly	positive	29	11206	376	1.1631	Temp12k	MTO, AWM		http://lipdverse.org/globalHolocene/0_54_0/ESM-1.Mackay.2012.html
Donvold.Nilssen.1983	Donvold	Europe>Northern Europe>Scandinavia>Norway	68.13	13.58	10	Nilssen, E.J. 1983. Ph.D. Dissertation. Institute of Biology and Geology, University of Tromso, Tromso, Norway.	10.1038/nature25464	this compilation	10.21233/057S-WR75	Peat	pollen	pollen	assemblage	MAT			temperature	degC	abs	T	air@surface	coldest month	winter+	positive	28	9479.67	155.82	0.634808	Temp12k	BSAD		http://lipdverse.org/globalHolocene/0_54_0/Donvold.Nilssen.1983.html
Donvold.Nilssen.1983	Donvold	Europe>Northern Europe>Scandinavia>Norway	68.13	13.58	10	Nilssen, E.J. 1983. Ph.D. Dissertation. Institute of Biology and Geology, University of Tromso, Tromso, Norway.	10.1038/nature25464	this compilation	10.21233/057S-WR75	Peat	pollen	pollen	assemblage	MAT			temperatureComposite	degC	abs	T	air@surface	warmest + coldest months	annual	positive	28	9479.67	155.82	0.634808	Temp12k	BSAD		http://lipdverse.org/globalHolocene/0_54_0/Donvold.Nilssen.1983.html
Donvold.Nilssen.1983	Donvold	Europe>Northern Europe>Scandinavia>Norway	68.13	13.58	10	Nilssen, E.J. 1983. Ph.D. Dissertation. Institute of Biology and Geology, University of Tromso, Tromso, Norway.	10.1038/nature25464	this compilation	10.21233/057S-WR75	Peat	pollen	pollen	assemblage	MAT			temperature	degC	abs	T	air@surface	warmest month	summer+	positive	28	9479.67	155.82	0.634808	Temp12k	BSAD		http://lipdverse.org/globalHolocene/0_54_0/Donvold.Nilssen.1983.html
Myrtle.Janssen.1968	Myrtle	North America>United States Of America>Minnesota	47.98	-93.39	393	10.1139/b68-190	10.1038/nature25464	this compilation	10.21233/N3293W	LakeSediment	pollen	pollen	assemblage	MAT			temperature	degC	abs	T	air@surface	warmest month	summer+	positive	28	10934	138.5	0.417641	Temp12k	TB		http://lipdverse.org/globalHolocene/0_54_0/Myrtle.Janssen.1968.html
Myrtle.Janssen.1968	Myrtle	North America>United States Of America>Minnesota	47.98	-93.39	393	10.1139/b68-190	10.1038/nature25464	this compilation	10.21233/N3293W	LakeSediment	pollen	pollen	assemblage	MAT			temperature	degC	abs	T	air@surface	coldest month	winter+	positive	28	10934	138.5	0.417641	Temp12k	TB		http://lipdverse.org/globalHolocene/0_54_0/Myrtle.Janssen.1968.html
Myrtle.Janssen.1968	Myrtle	North America>United States Of America>Minnesota	47.98	-93.39	393	10.1139/b68-190	10.1038/nature25464	this compilation	10.21233/N3293W	LakeSediment	pollen	pollen	assemblage	MAT			temperature	degC	abs	T	air@surface	annual	annual	positive	28	10934	138.5	0.417641	Temp12k	TB		http://lipdverse.org/globalHolocene/0_54_0/Myrtle.Janssen.1968.html
TTR17_434G.Rodrigo-Gamiz.2014	TTR17 434G	Atlantic Ocean>North Atlantic Ocean>Mediterranean Sea	36.2052	-4.3122	-1108	10.1002/2013PA002466		10.1594/PANGAEA.826066		MarineSediment	other biomarker	long chain diol	LDI	Calculated from UK'37 (M ller et al, 1998) (URI: 10.1016/S0016-7037(98)00097-0)			temperature	degC	abs	T	sea@surface	annual	annual	positive	26.8	13728	162.2	0.584639	Temp12k	LJ		http://lipdverse.org/globalHolocene/0_54_0/TTR17_434G.Rodrigo-Gamiz.2014.html
TTR17_434G.Rodrigo-Gamiz.2014	TTR17 434G	Atlantic Ocean>North Atlantic Ocean>Mediterranean Sea	36.2052	-4.3122	-1108	10.1002/2013PA002466		10.1594/PANGAEA.826066		MarineSediment	alkenone	alkenone	UK37	BAY: SST calculated from Uk37 (TSid=LPD44c75538) using the BAYSPLINE program UK_predict. Parameters: pstd=10, bayes=unspecified			temperature	degC	abs	T	sea@surface	annual	annual	positive	26.8	13728	162.2	0.584639	Temp12k	LJ, OC		http://lipdverse.org/globalHolocene/0_54_0/TTR17_434G.Rodrigo-Gamiz.2014.html
GraechenSee.Krisai.2006	Graechen See	Europe>Western Europe>Switzerland	46.2	7.85	1725	Krisai, R., W. Mayer, C. Schroeck, and R. Tuerk. 2006. Das Gradenmoos in der Schobergruppe (NP Hohe Tauern, Kaerten) Vegetation und Entstehung. Carinthia II, 196/116:359-386.	10.1038/nature25464	this compilation	10.21233/8DA7-B493	LakeSediment	pollen	pollen	assemblage	MAT			temperature	degC	abs	T	air@surface	coldest month	winter+	positive	25.36	8318.67	92.61	1.32637	Temp12k	BSAD		http://lipdverse.org/globalHolocene/0_54_0/GraechenSee.Krisai.2006.html
GraechenSee.Krisai.2006	Graechen See	Europe>Western Europe>Switzerland	46.2	7.85	1725	Krisai, R., W. Mayer, C. Schroeck, and R. Tuerk. 2006. Das Gradenmoos in der Schobergruppe (NP Hohe Tauern, Kaerten) Vegetation und Entstehung. Carinthia II, 196/116:359-386.	10.1038/nature25464	this compilation	10.21233/8DA7-B493	LakeSediment	pollen	pollen	assemblage	MAT			temperatureComposite	degC	abs	T	air@surface	warmest + coldest months	annual	positive	25.36	8318.67	92.61	1.32637	Temp12k	BSAD		http://lipdverse.org/globalHolocene/0_54_0/GraechenSee.Krisai.2006.html
GraechenSee.Krisai.2006	Graechen See	Europe>Western Europe>Switzerland	46.2	7.85	1725	Krisai, R., W. Mayer, C. Schroeck, and R. Tuerk. 2006. Das Gradenmoos in der Schobergruppe (NP Hohe Tauern, Kaerten) Vegetation und Entstehung. Carinthia II, 196/116:359-386.	10.1038/nature25464	this compilation	10.21233/8DA7-B493	LakeSediment	pollen	pollen	assemblage	MAT			temperature	degC	abs	T	air@surface	warmest month	summer+	positive	25.36	8318.67	92.61	1.32637	Temp12k	BSAD		http://lipdverse.org/globalHolocene/0_54_0/GraechenSee.Krisai.2006.html
LittleBass.Swain.NA	Little Bass	North America>United States Of America>Minnesota	47.29	-93.6	391	noPubOnRecord	10.1038/nature25464	this compilation	10.21233/N37M0D	LakeSediment	pollen	pollen	assemblage	MAT			temperature	degC	abs	T	air@surface	warmest month	summer+	positive	23	10491	335	0.417467	Temp12k	TB		http://lipdverse.org/globalHolocene/0_54_0/LittleBass.Swain.NA.html
LittleBass.Swain.NA	Little Bass	North America>United States Of America>Minnesota	47.29	-93.6	391	noPubOnRecord	10.1038/nature25464	this compilation	10.21233/N37M0D	LakeSediment	pollen	pollen	assemblage	MAT			temperature	degC	abs	T	air@surface	coldest month	winter+	positive	23	10491	335	0.417467	Temp12k	TB		http://lipdverse.org/globalHolocene/0_54_0/LittleBass.Swain.NA.html
LittleBass.Swain.NA	Little Bass	North America>United States Of America>Minnesota	47.29	-93.6	391	noPubOnRecord	10.1038/nature25464	this compilation	10.21233/N37M0D	LakeSediment	pollen	pollen	assemblage	MAT			temperature	degC	abs	T	air@surface	annual	annual	positive	23	10491	335	0.417467	Temp12k	TB		http://lipdverse.org/globalHolocene/0_54_0/LittleBass.Swain.NA.html
ClearLakeIN.Bailey.1972	Clear Lake IN	North America>United States Of America>Indiana	41.64	-86.54	244	Bailey, R.E. 1972. Late- and postglacial environmental changes in northwestern Indiana. Doctoral dissertation. Indiana University, Bloomington, Indiana, USA.	10.1038/nature25464	this compilation	10.21233/N3761N	LakeSediment	pollen	pollen	assemblage	MAT			temperature	degC	abs	T	air@surface	warmest month	summer+	positive	21.8	10800	253.1	0.33394	Temp12k	TB, DSK	fails age control, gap >3000 years (largest gap is 4200 yrs); five well-spaced ages in Holocene	http://lipdverse.org/globalHolocene/0_54_0/ClearLakeIN.Bailey.1972.html
ClearLakeIN.Bailey.1972	Clear Lake IN	North America>United States Of America>Indiana	41.64	-86.54	244	Bailey, R.E. 1972. Late- and postglacial environmental changes in northwestern Indiana. Doctoral dissertation. Indiana University, Bloomington, Indiana, USA.	10.1038/nature25464	this compilation	10.21233/N3761N	LakeSediment	pollen	pollen	assemblage	MAT			temperature	degC	abs	T	air@surface	coldest month	winter+	positive	21.8	10800	253.1	0.33394	Temp12k	TB, DSK	fails age control, gap >3000 years (largest gap is 4200 yrs); five well-spaced ages in Holocene	http://lipdverse.org/globalHolocene/0_54_0/ClearLakeIN.Bailey.1972.html
ClearLakeIN.Bailey.1972	Clear Lake IN	North America>United States Of America>Indiana	41.64	-86.54	244	Bailey, R.E. 1972. Late- and postglacial environmental changes in northwestern Indiana. Doctoral dissertation. Indiana University, Bloomington, Indiana, USA.	10.1038/nature25464	this compilation	10.21233/N3761N	LakeSediment	pollen	pollen	assemblage	MAT			temperature	degC	abs	T	air@surface	annual	annual	positive	21.8	10800	253.1	0.33394	Temp12k	TB, DSK	fails age control, gap >3000 years (largest gap is 4200 yrs); five well-spaced ages in Holocene	http://lipdverse.org/globalHolocene/0_54_0/ClearLakeIN.Bailey.1972.html
KY07_04_PC1.Kubota.2010	KY07_04_PC1	Pacific Ocean>Western Pacific Ocean>East China Sea	31.63	128.95	-758	10.1029/2009PA001891		10.1594/PANGAEA.831134		MarineSediment	Mg/Ca	Mg/Ca	ruber	Baymag (baymag_predict.m) github.com/jesstierney/BAYMAG Parameters: omega=1.2193, salinity=33.5732, pH=8.1185, clean=0, species=ruber, pstd=10, varargin=0			temperature	degC	abs	T	sea@surface	6 7 8 9 10 11	annual	positive	21	18784	80	1.16871	Temp12k	SLJ, DSK, JET		http://lipdverse.org/globalHolocene/0_54_0/KY07_04_PC1.Kubota.2010.html
VuolepNjakajaure.Heinrichs.2006	Vuolep Njakajaure	Europe>Northern Europe>Scandinavia>Sweden	68.33	18.75	409	10.1007/s10933-006-0010-x	10.1007/s00334-006-0054-x	this compilation		LakeSediment	chironomid	chironomid	assemblage	WAPLS	7	100-lake training set from Sweden (Larocque et al. 2001), British Columbia traininget (Rosenberg et al. 2004)	temperature	degC	abs	T	air@surface	Summer	summerOnly	positive	21	8899	230	3.14642	Temp12k	SEN, OHE, MLH		http://lipdverse.org/globalHolocene/0_54_0/VuolepNjakajaure.Heinrichs.2006.html
JinchueanBog.Yu.2013	Jinchuan Peat Bog	Asia>Eastern Asia>China	42.33	126.37	600	10.1177/0959683613496292	10.1191/095968300669856361	this compilation		Peat	isotope	d18O	cellulose	Inverse proxy model			temperature	degC	abs	T	air@surface	5 6 7 8 9 10	summerOnly	positive	20	5752	24	0.872296	Temp12k	EKT		http://lipdverse.org/globalHolocene/0_54_0/JinchueanBog.Yu.2013.html
M40-4-SL78.Emeis.2003	M40-4-SL78	Atlantic Ocean>North Atlantic Ocean>Mediterranean Sea	37.036	13.19	-470	10.1191/0959683603hl622ed		10.1594/PANGAEA.438795		MarineSediment	alkenone	alkenone	UK37	Calculated from UK'37 (Mueller et al, 1998)			temperature	degC	abs	T	sea@surface	annual	annual	positive	20	11380	40	0	Temp12k	OC, PMS	chronology data not available; bibliographic citation (taken from PANGAEA) seems incorrect. missing UK37 data; no Bayesian recalibration	http://lipdverse.org/globalHolocene/0_54_0/M40-4-SL78.Emeis.2003.html
ODP_175_1078C.Kim.2003	ODP_175_1078C	Atlantic Ocean>South Atlantic Ocean	-11.921	13.4	-426	10.1029/2003GL017557		www.ncdc.noaa.gov/paleo/study/22400		MarineSediment	alkenone	alkenone	UK'37	Bayspline (UK_predict.m) 10.1002/2017PA003201 Parameters: pstd=10, bayes=unspecified			temperature	degC	abs	T	sea@surface	annual	annual	positive	20	24740	250	0.751252	Temp12k	LJ, DSK, JET		http://lipdverse.org/globalHolocene/0_54_0/ODP_175_1078C.Kim.2003.html
Austerkjosen.Seppa.2009	Austerkjosen	Europe>Northern Europe>Scandinavia>Norway	68.5333	17.2667	135	10.5194/cp-5-523-2009	10.5194/cp-10-1605-2014	www.ncdc.noaa.gov/paleo/study/15444	10.21233/N3C31V	LakeSediment	pollen	pollen	assemblage	WAPLS			temperature	degC	abs	T	air@surface	7	summerOnly	positive	19.45	8838.87	234.175	0.680317	Temp12k	TB, DSK	fails age control, gap >3000 years (largest gap is 4065 yrs); 6 dates in Holocene	http://lipdverse.org/globalHolocene/0_54_0/Austerkjosen.Seppa.2009.html
LacPetel.King.1986	Lac Petel	North America>Canada>Quebec	50.55	-66.27	270	King, G.A. 1986. Deglaciation and vegetation history of western Labrador and adjacent Quebec. Doctoral dissertation. University of Minnesota, Minneapolis, Minnesota, USA.	10.1038/nature25464	this compilation	10.21233/N31S9P	LakeSediment	pollen	pollen	assemblage	MAT			temperature	degC	abs	T	air@surface	warmest month	summer+	positive	19	8374	273	0.598444	Temp12k	TB		http://lipdverse.org/globalHolocene/0_54_0/LacPetel.King.1986.html
LacPetel.King.1986	Lac Petel	North America>Canada>Quebec	50.55	-66.27	270	King, G.A. 1986. Deglaciation and vegetation history of western Labrador and adjacent Quebec. Doctoral dissertation. University of Minnesota, Minneapolis, Minnesota, USA.	10.1038/nature25464	this compilation	10.21233/N31S9P	LakeSediment	pollen	pollen	assemblage	MAT			temperature	degC	abs	T	air@surface	coldest month	winter+	positive	19	8374	273	0.598444	Temp12k	TB		http://lipdverse.org/globalHolocene/0_54_0/LacPetel.King.1986.html
[truncated: 579 more rows]
