# Supplementary material for: A global database of Holocene paleotemperature records
Source: Sci Data. 2020 Apr 14;7:115. doi: 10.1038/s41597-020-0445-3 (PMC7156486; doi:10.1038/s41597-020-0445-3)
Supplement: Supplementary file 2 — Supplementary Table 2 [file 41597_2020_445_MOESM2_ESM.xlsx]

## Sheet: Suppl_Table_2
Suppl Table 2. Temperature 12k records listed alphabetically. See Suppl. Table 1 for expanded metadata and links to the proxy time series and chronology data. See main text for references cited.
Site Name	Lat (°)	Lon (°)	Archive	Proxy	Ref	Data Citation
117_723A	18.1	57.6	marine	foraminifera	26	10.1594/PANGAEA.775098, 10.1594/PANGAEA.695217
161_976	36.2	-4.3	marine	alkenone	27	10.1594/PANGAEA.787827, 10.1594/PANGAEA.847255
161_976	36.2	-4.3	marine	Mg/Ca	27	10.1594/PANGAEA.787827, 10.1594/PANGAEA.847255
165_1002C	10.7	-65.2	marine	alkenone	28	10.1594/PANGAEA.441587, 10.1594/PANGAEA.803256
2005-804-006	69	-106.6	marine	dinocyst	29	www.ncdc.noaa.gov/paleo/study/15444
3M Pond	50	-121.2	lake	chironomid	30	this compilation
893A	34.3	-120	marine	d18O	31	this compilation
A7	27.8	127	marine	d18O	32	www.ncdc.noaa.gov/paleo/study/2646
A7	27.8	127	marine	Mg/Ca	32	www.ncdc.noaa.gov/paleo/study/2646
Abalone	34	-120	lake	pollen	33	this compilation
Adelaide Tarn	-40.9	172.5	peat	pollen	34	this compilation
Agassiz	46.7	8	ice	d18O	35	10.1594/PANGAEA.904113
Agassiz	46.7	8	ice	melt layer	35	10.1594/PANGAEA.904113
Ageroeds Mosse	55.8	13.4	peat	pollen	36	this compilation
Ajax Bog	-46.4	169.3	peat	pollen	37	this compilation
Alanen Laanijarvi	68	20.5	lake	chironomid	38	this compilation
Allt na Feithe Sheilich	57.3	-3.9	peat	pollen	39	this compilation
Alpi di Robiei Val Bavona	46.5	8.5	peat	pollen	40	this compilation
Alsa	43.1	-4	peat	pollen	41	this compilation
Alsopahok	46.8	17.2	peat	pollen	42	this compilation
Altenweiher	48	7	peat	pollen	43	this compilation
Ammersee	47.1	11	lake	d18O	44	www.ncdc.noaa.gov/paleo/study/5462
AMP112	79.8	10.7	lake	alkenone	45	10.1594/PANGAEA.868935
Andy	64.7	-128.1	lake	pollen	46	www.ncdc.noaa.gov/paleo/study/15444
Arapisto	60.6	24.8	lake	pollen	47	www.ncdc.noaa.gov/paleo/study/15444
Atocas	45.5	-73.3	lake	pollen	48	this compilation
Austerkjosen	68.5	17.3	lake	pollen	49	www.ncdc.noaa.gov/paleo/study/15444
Aweng Co	32.8	81.7	lake	GDGT	50	this compilation
B997_321	66.9	-19	marine	d18O	51	www.ncdc.noaa.gov/paleo/study/6423
B997_324	66.5	-21.2	marine	d18O	51	www.ncdc.noaa.gov/paleo/study/6423
B997_327	66.6	-20.9	marine	d18O	51	www.ncdc.noaa.gov/paleo/study/6423
Baie de Seine estuary	49.4	0	marine	pollen	52	this compilation
Banks Island -12	72.4	-119.8	lake	pollen	53	this compilation
Banks Island -15	73.5	-120.2	lake	pollen	53	this compilation
Basa de la Mora Lake	42.5	0.3	lake	chironomid	54	this compilation
Basse-Ville	47.2	-1.9	peat	pollen	55	this compilation
Bastien	46.4	-78.9	lake	pollen	56	this compilation
Battle Ground	45.8	-122.5	lake	pollen	57	this compilation
BC01	75.2	-111.9	lake	pollen	58	this compilation
Beaverhouse	54.7	-101.7	lake	pollen	59	this compilation
Bebrukas Lake	54.1	24.1	peat	pollen	60	this compilation
Beef Pasture	37.5	-108.2	lake	pollen	61	this compilation
Bells Lake	65	-127.5	lake	pollen	46	10.21233/N35G6P
Berkut	66.3	36.7	lake	chironomid	62	this compilation
Berry	42.5	-73.3	lake	pollen	63	this compilation
BI2	57.1	-76.4	lake	pollen	64	this compilation
Bigland Tarn	54.2	-3	lake	chironomid	65	this compilation
Billys	46.3	-94.6	lake	pollen	66	this compilation
Biskupinskie Lake	52.8	17.7	lake	pollen	67	this compilation
BJ8_03_10GGC	-7.4	115.3	marine	d18O	68	www.ncdc.noaa.gov/paleo/study/10420
BJ8_03_13GGC	-7.4	115.2	marine	d18O	68	www.ncdc.noaa.gov/paleo/study/10420
BJ8_03_13GGC	-7.4	115.2	marine	Mg/Ca	68	www.ncdc.noaa.gov/paleo/study/10420
BJ8_03_70GGC	-3.6	119.4	marine	d18O	68	www.ncdc.noaa.gov/paleo/study/10420
BJ8_03_70GGC	-3.6	119.4	marine	Mg/Ca	68	www.ncdc.noaa.gov/paleo/study/10420
Bjornfjell	68.4	18.1	lake	chironomid	69	this compilation
Bledowo Lake	52.6	20.7	lake	pollen	70	this compilation
Blood Pond	42.1	-72	lake	pollen	71	this compilation
Boehnigsee Goldmoos	46.3	7.8	peat	pollen	72	this compilation
Boone	55.6	-119.4	lake	pollen	73	this compilation
Border Beacon	55.3	-63.2	lake	pollen	74	this compilation
Boundary Pond	45.6	-70.7	lake	pollen	75	this compilation
BrayaSo.vonGunten.2012	67	-51	lake	chlorophyll	76	www.ncdc.noaa.gov/paleo/study/13218
Breitnau-Neuhof	47.9	8.1	peat	pollen	77	this compilation
Brurskardstjorni	61.4	8.7	lake	chironomid	78	www.ncdc.noaa.gov/paleo/study/15444
BS79-38	38.4	13.6	marine	alkenone	79	www.ncdc.noaa.gov/paleo/study/6374
Buntes Moor	47	11.1	peat	pollen	80	this compilation
Cadagno	46.6	8.7	lake	GDGT	81	www.ncdc.noaa.gov/paleo/study/12909
Camp 11	46.7	-88	lake	pollen	82	this compilation
Candelabra Lake	61.7	-130.7	lake	pollen	83	www.ncdc.noaa.gov/paleo/study/15444
Cango Cave	-33.4	22.2	speleothem	d18O	84	this compilation
Cape Ghir	30.9	-10.3	marine	alkenone	85	this compilation
Caribou Hill	55.7	-63.3	lake	pollen	74	this compilation
Caribou-Qubec	48.2	-64.9	lake	pollen	86	this compilation
Carleton Lake	64.3	-110.1	lake	chironomid	87	www.ncdc.noaa.gov/paleo/study/16296
Carp	45.9	-120.9	lake	pollen	88	this compilation
Cascade Fen	37.7	-107.8	lake	pollen	89	this compilation
Castor	46.6	-73	lake	pollen	no ref	this compilation
CC04	61.5	-58	marine	dinocyst	90	this compilation
Century	77.2	-61.1	ice	d18O	91	www.ncdc.noaa.gov/paleo/study/15444
CF8	70.6	-69	lake	chironomid	92	this compilation
Challa Lake	-3.3	37.7	lake	GDGT	93	10.1594/PANGAEA.880136
Chaohu	31.6	117.4	lake	pollen	94	this compilation
Chuna Lake	68	32.5	lake	pollen	95	www.ncdc.noaa.gov/paleo/study/15444
Churruca	-53	-73.9	marine	alkenone	96	this compilation
Clapeyret	44.2	7.2	peat	pollen	97	this compilation
Clarks Junction	-45.7	170.1	peat	pollen	37	this compilation
Clear Lake IA	43.1	-93.4	lake	pollen	98	this compilation
Clear Lake IN	41.6	-86.5	lake	pollen	99	this compilation
Clear Pond	33.8	-79	lake	pollen	100	this compilation
CN01	30.6	91.2	peat	GDGT	101	this compilation
Coghill	53.9	-66.8	lake	pollen	102	this compilation
Compass	50	-56.2	lake	pollen	103	this compilation
Copley	38.9	-107.1	lake	pollen	104	this compilation
Coppermine Saddleback	67.8	-115.3	lake	pollen	105	this compilation
Corser Bog	60.5	-145.5	peat	GDGT	106	www.ncdc.noaa.gov/paleo/study/15444
Cottonwood Lake	44.8	-99.9	lake	pollen	107	this compilation
Cottonwood Pass Pond	38.8	-106.4	lake	pollen	104	this compilation
Cranberry	44.1	-78.1	lake	pollen	no ref	this compilation
D13882	38.6	-9.5	marine	alkenone	108	10.1594/PANGAEA.761812
Dajiuhu Peatland Zk-3	31.5	110	peat	fatty alcohols	109	this compilation
Dalene	58.3	8	lake	pollen	49	www.ncdc.noaa.gov/paleo/study/15444
Dalmutladdo	69.2	20.7	lake	pollen	110	www.ncdc.noaa.gov/paleo/study/15444
DANA12_11_2_GC01	61.6	-20.7	marine	dinocyst	111	this compilation
Darzlubie Forest	54.7	18.2	peat	pollen	112	this compilation
Davis Lake	46.6	-122.3	lake	pollen	113	this compilation
Decoy	43.2	-80.4	lake	pollen	114	this compilation
Delorme 1	54.4	-69.9	lake	pollen	115	this compilation
Delorme 2	54.4	-69.9	lake	pollen	115	this compilation
Deltaso	76.8	-67.6	lake	chironomid	116	www.ncdc.noaa.gov/paleo/study/26852
Demont	43.5	-85	lake	pollen	no ref	this compilation
Dempster Highway Peatland	65.2	-138.3	ice	d18O	117	this compilation
Devils	43.4	-89.7	lake	pollen	118	this compilation
Devon Ice Cap	75.3	-82.5	ice	d18O	119	www.ncdc.noaa.gov/paleo/study/2437
Devon Island Glacier	75.4	-82.5	lake	pollen	120	this compilation
Dolgoe Lake	71.9	127.1	lake	pollen	121	www.ncdc.noaa.gov/paleo/study/15444
Dome Fuji	-77.3	39.7	ice	d18O	122	www.ncdc.noaa.gov/paleo/study/23371
Donvold	68.1	13.6	peat	pollen	123	this compilation
Duck	41.9	-70	lake	pollen	124	this compilation
Dura-Moor	46.6	11.5	peat	pollen	125	this compilation
Duranunlak	43.7	28.6	lake	pollen	no ref	this compilation
DurvilleTrough	-66	138.6	marine	diatom	126	www.ncdc.noaa.gov/paleo/study/8453
DYE3	65.2	-43.8	ice	borehole	127	10.1594/PANGAEA.587005
Dye3	65.2	-43.8	ice	d18O	128	10.1594/PANGAEA.586841
E Lake	50.7	-99.7	lake	pollen	59	this compilation
Eagle Tarn	-42.7	146.6	lake	chironomid	129	this compilation
EDML	-75	0.1	ice	d18O	130	www.ncdc.noaa.gov/paleo/study/27950
Efstadalsvatn	65.6	-22.4	lake	chironomid	131	this compilation
Egelsee	47.2	8.6	lake	chironomid	132	this compilation
Eldora Fen	39.9	-105.6	lake	pollen	no ref	this compilation
Eleanor Lake	47.7	-124	lake	BSi	133	www.ncdc.noaa.gov/paleo-search/study/23371
ElGygytgyn Crater	67.4	172.2	lake	d18O	134	this compilation
EN32_PC6	26.9	-91.4	marine	d18O	135	this compilation
EN32_PC6	26.9	-91.4	marine	Mg/Ca	135	this compilation
Ennadai-1	61.2	-100.9	lake	pollen	136	www.ncdc.noaa.gov/paleo/study/15444
Ennadai-2	61.2	-101	lake	pollen	105	this compilation
EPICA Dome C	-75.1	123.4	ice	deut. ex	130	www.ncdc.noaa.gov/paleo/study/27950
ERDC_092BX	-2.2	157	marine	d18O	137	this compilation
ESM-1	52	101.1	lake	chironomid	138	www.ncdc.noaa.gov/paleo/study/28371
Etang d'y Cor Montana	46.3	7.5	lake	pollen	40	this compilation
EW0408_66JC	57.9	-137.1	marine	alkenone	139	www.ncdc.noaa.gov/paleo/study/22400
EW0408_66JC	57.9	-137.1	marine	d18O	139	www.ncdc.noaa.gov/paleo/study/22400
EW0408_85JC	59.6	-144.2	marine	alkenone	139	www.ncdc.noaa.gov/paleo/study/21950
EW0408_85JC	59.6	-144.2	marine	d18O	139	www.ncdc.noaa.gov/paleo/study/21950
Fan Lake	-54.5	-37.1	lake	GDGT	140	10.5285/df50e30a-0672-461a-928e-aafafb45fd55
Farewell Lake	62.6	-153.6	lake	Mg/Ca	141	www.ncdc.noaa.gov/paleo/study/15444
Fauske Cave	67.2	15.8	speleothem	d18O	142	www.ncdc.noaa.gov/paleo/study/15444
Ferndale	34.4	-95.8	lake	pollen	143	this compilation
Flarken	58.6	13.7	lake	pollen	144	www.ncdc.noaa.gov/paleo/study/15444
Flotatjonn	59.7	7.6	lake	pollen	49	www.ncdc.noaa.gov/paleo/study/15444
Fontaine Henry	49.3	-0.5	peat	pollen	145	this compilation
Frozen Lake	49.6	-121.5	lake	chironomid	146	this compilation
Gammelheimvatnet	68.5	17.8	lake	pollen	49	www.ncdc.noaa.gov/paleo/study/15444
Gass	44.1	-87.7	lake	pollen	147	this compilation
Gemini	44.4	10	lake	chironomid	148	www.ncdc.noaa.gov/paleo/study/21030
GeoB10042_1	-7.1	104.6	marine	Mg/Ca	149	10.1594/PANGAEA.858590
GeoB10043_3	-7.3	105.1	marine	Mg/Ca	149	10.1594/PANGAEA.858594
GeoB10053_7	-8.7	112.9	marine	d18O	150	10.1594/PANGAEA.736652
GeoB10069_3	-9	120	marine	d18O	151	www.ncdc.noaa.gov/paleo/study/16155
GeoB10069_3	-9	120	marine	Mg/Ca	151	www.ncdc.noaa.gov/paleo/study/16155
GeoB1023_5	-17.2	11	marine	alkenone	152	10.1594/PANGAEA.88346
GeoB1023_5	-17.2	11	marine	d18O	152	10.1594/PANGAEA.88346
GeoB12605_3	-5.6	39.1	marine	Mg/Ca	153	10.1594/PANGAEA.833015
GeoB12615_4	-7.1	39.8	marine	d18O	154	10.1594/PANGAEA.829471
GeoB12615_4	-7.1	39.8	marine	Mg/Ca	154	10.1594/PANGAEA.829471
GeoB1711_4	-23.3	12.4	marine	alkenone	155	10.1594/PANGAEA.58042
GeoB17419_1	-2.8	144.5	marine	d18O	156	10.1594/PANGAEA.899182
GeoB3104_1	-3.7	-37.7	marine	d18O	157	10.1594/PANGAEA.81649
GeoB3129_1	-4.6	-36.6	marine	d18O	158	10.1594/PANGAEA.738284
GeoB3129_1	-4.6	-36.6	marine	Mg/Ca	158	10.1594/PANGAEA.738284
GeoB3313_1	-41	-74.5	marine	alkenone	159	10.1594/PANGAEA.735166
GeoB3313_1	-41	-74.5	marine	d18O	159	10.1594/PANGAEA.735166
GeoB3910_2	-4.2	-36.3	marine	alkenone	160	10.1594/PANGAEA.735159
GeoB3910_2	-4.2	-36.3	marine	d18O	160	10.1594/PANGAEA.735159
GeoB4905_4	2.5	9.4	marine	d18O	161	www.ncdc.noaa.gov/paleo/study/11190
GeoB4905_4	2.5	9.4	marine	Mg/Ca	161	www.ncdc.noaa.gov/paleo/study/11190
GeoB5844_2	27.7	34.7	marine	d18O	161	10.1594/PANGAEA.736623
GeoB5844_2	27.7	34.7	marine	alkenone	162	10.1594/PANGAEA.736623
GeoB5901_2	36.4	-7.1	marine	alkenone	163	10.1594/PANGAEA.738435
GeoB6518_1	-5.6	11.2	marine	alkenone	164	10.1594/PANGAEA.738200
GeoB6518_1	-5.6	11.2	marine	d18O	164	10.1594/PANGAEA.738200
GeoB6518-1	-5.6	11.2	marine	GDGT	165	10.1594/PANGAEA.615247
GeoB7702_3	31.7	34.1	marine	alkenone	166	10.1594/PANGAEA.736918
GeoB7702_3	31.7	34.1	marine	GDGT	166	10.1594/PANGAEA.736918
GeoB7926_2	20.2	-18.5	marine	alkenone	167	10.1594/PANGAEA.861253
GeoB7926_2	20.2	-18.5	marine	GDGT	167	10.1594/PANGAEA.861253
GeoB9307_3	-18.6	37.4	marine	d18O	168	10.1594/PANGAEA.771395
GeoB9307_3	-18.6	37.4	marine	GDGT	168	10.1594/PANGAEA.771395
GeoB9307_3	-18.6	37.4	marine	Mg/Ca	168	10.1594/PANGAEA.771395
GeoB9310_4	-19.2	37	marine	d18O	168	www.ncdc.noaa.gov/paleo/study/22272
GeoB9310_4	-19.2	37	marine	Mg/Ca	168	www.ncdc.noaa.gov/paleo/study/22272
GEOFAR_KF22	38	-31.1	marine	Mg/Ca	169	10.1594/PANGAEA.824858;10.1594/PANGAEA.868105
GGC19	72.2	-155.5	marine	dinocyst	170	www.ncdc.noaa.gov/paleo/study/15444
Giecz	52.3	17.4	lake	pollen	171	this compilation
Giering	47.5	12.4	peat	pollen	172	this compilation
GIK17049_6	55.3	-26.7	marine	d18O	173	10.1594/PANGAEA.136418
GIK17051_3	56.2	-32	marine	d18O	173	10.1594/PANGAEA.136420
GIK17748	-32.8	-72	marine	alkenone	174	this compilation
GIK17940_2	20.1	117.4	marine	alkenone	175	10.1594/PANGAEA.794489
GIK17940_2	20.1	117.4	marine	d18O	175	10.1594/PANGAEA.794489
GIK18287_3	5.7	110.7	marine	alkenone	176	www.ncdc.noaa.gov/paleo/study/2569
GIK18287_3	5.7	110.7	marine	d18O	176	www.ncdc.noaa.gov/paleo/study/2569
GiK18515_3	-3.6	119.4	marine	Mg/Ca	177	10.1594/PANGAEA.868615
GIK23258	75	14	marine	foraminifera	178	www.ncdc.noaa.gov/paleo/study/15444;10.1594/PANGAEA.114683
GIK23258_2	75	14	marine	alkenone	179	10.1594/PANGAEA.780465
GIK23258_2	75	14	marine	d18O	179	10.1594/PANGAEA.780465
Gilltjarnen	60.1	15.8	lake	chironomid	180	www.ncdc.noaa.gov/paleo/study/15444
Gilltjarnen	60.1	15.8	lake	pollen	180	www.ncdc.noaa.gov/paleo/study/15444
GISP2	72.6	-38.5	ice	gas	181	www.ncdc.noaa.gov/paleo/study/22057
GISP2	72.6	-38.5	ice	hybrid-ice	182	www.ncdc.noaa.gov/paleo/study/2475
Glaswaldsee	48.4	8.3	lake	pollen	183	this compilation
Gloppsjon	59.8	16.5	lake	pollen	49	www.ncdc.noaa.gov/paleo/study/15444
Godziszewskie Lake	54.1	18.6	lake	pollen	184	this compilation
Gondo Alpjen	46.2	8.1	lake	pollen	40	this compilation
Gosciaz	52.6	19.4	lake	pollen	40	this compilation
Gould	45	-69.3	lake	pollen	185	this compilation
Graechen See	46.2	7.9	lake	pollen	186	this compilation
Graham	45.2	-77.4	lake	pollen	187	this compilation
Grande Briere	47.4	-2.3	peat	pollen	188	this compilation
Gravel Ridge	55	-62.6	lake	pollen	74	this compilation
Great Basin	38	-116.5	wood	TRW	189	ncdc.noaa.gov/paleo/study/17056
Grenadier	43.6	-79.5	lake	pollen	190	this compilation
Grey Islands	50.8	-55.5	lake	pollen	191	this compilation
GRIP	72	-37.6	ice	d18O	192	10.1594/PANGAEA.586860
Grostjorn	58.5	7.7	lake	pollen	49	www.ncdc.noaa.gov/paleo/study/15444
Gunnarsfjorden	71	28.2	lake	pollen	193	www.ncdc.noaa.gov/paleo/study/15444
GYXO	68.2	92.2	Lake	chironomid	194	this compilation
H214	-36.9	177.4	marine	foraminifera	195	www.ncdc.noaa.gov/paleo/study/2647
Haengstli	46.8	7.8	peat	pollen	196	this compilation
Hail Lake	60	-129	lake	pollen	83	www.ncdc.noaa.gov/paleo/study/15444
Hallet Lake	61.5	-146.2	lake	BSi	197	www.ncdc.noaa.gov/paleo/study/15444
Hams	43.2	-80.4	lake	pollen	56	this compilation
Hamundarstadhahals	66	-18.5	lake	chironomid	198	this compilation
Hanging Lake	68.4	-138.4	lake	pollen	199	this compilation
Hani	42.2	126.5	peat	GDGT	200	this compilation
HAP0212	79.3	11.5	lake	alkenone	45	10.1594/PANGAEA.868936
Harrie	52.9	-67	lake	pollen	102	this compilation
Haugtjern	60.8	10.9	lake	pollen	49	www.ncdc.noaa.gov/paleo/study/15444
Haukdalsvatn	65	-21.4	lake	hybrid-lake	201	www.ncdc.noaa.gov/paleo/study/15444
Havre de Crabec	49.7	-1.3	peat	pollen	202	this compilation
Hawke Hills Kettle	47.3	-53.1	lake	pollen	203	this compilation
Heihai Lake	27.4	100.7	lake	chironomid	204	this compilation
Heshang Cave	30.5	110.4	speleothem	fatty acids	205	this compilation
Hidden Lake	38.3	-119.5	lake	chironomid	206	this compilation
High	44.5	-76.6	lake	pollen	187	this compilation
Hinterburgsee	46.7	8.1	lake	chironomid	207	www.ncdc.noaa.gov/paleo/study/15854
Hinterburgsee	46.7	8.1	lake	pollen	no ref	this compilation
Hirvijaervi	60.5	25.2	lake	chironomid	208	this compilation
Hjort	76.4	-18.8	lake	chironomid	209	www.ncdc.noaa.gov/paleo/study/15444
Hjort	76.4	-18.8	lake	particle size	210	this compilation
HLY03_05GC	81.6	-63.3	marine	d18O	211	10.1594/PANGAEA.733242
HLY0501	72.7	-157.5	marine	dinocyst	212	www.ncdc.noaa.gov/paleo/study/15444
HM03_133_25	60.1	-6.1	marine	dinocyst	213	this compilation
Holebudalen	59.8	7	lake	chironomid	49	www.ncdc.noaa.gov/paleo/study/15444
Holebudalen	59.8	7	lake	pollen	49	www.ncdc.noaa.gov/paleo/study/15444
Holtjaernen	60.7	14.9	lake	pollen	214	this compilation
Holzmaar	50.1	6.9	lake	pollen	215	this compilation
HomesteadScarp	-52.6	169.1	peat	pollen	216	this compilation
Honeymoon	64.6	-138.4	lake	pollen	217	10.21233/N33Q7V
HU73_031_7	43	-55.2	marine	d18O	218	10.1594/PANGAEA.51942
HU84	58.4	-57.5	marine	dinocyst	212	www.ncdc.noaa.gov/paleo/study/15444
HU87033_87017PC	54.6	-56.2	marine	d18O	219	www.ncdc.noaa.gov/paleo/study/5919
HU87033_87018PC	54.8	-56.1	marine	d18O	219	www.ncdc.noaa.gov/paleo/study/5919
HU90	58.2	-48.4	marine	dinocyst	212	www.ncdc.noaa.gov/paleo/study/15444
HU90_013_013	58.2	-48.4	marine	d18O	220	10.1594/PANGAEA.106533
HU91-039-008	77.3	-74.3	marine	dinocyst	212	www.ncdc.noaa.gov/paleo/study/15444
Hudson-AK	61.9	-145.7	lake	chironomid	221	www.ncdc.noaa.gov/paleo/study/15444
Hulun Lake	49.1	117.5	lake	pollen	222	this compilation
Humber Pond 3	43.6	-79.5	lake	pollen	223	this compilation
Humber Pond 5	43.6	-79.5	lake	pollen	223	this compilation
Hurleg lake	37.3	96.9	lake	alkenone	224	this compilation
Hvitarvatn	64.6	-19.9	lake	BSi	201	www.ncdc.noaa.gov/paleo/study/15444
Hypkana	48.9	22.2	lake	chironomid	225	www.ncdc.noaa.gov/paleo/study/28046
Igaliku	61	-45.4	lake	pollen	226	www.ncdc.noaa.gov/paleo/study/15444
Iglutalik Lake	66.1	-66.1	lake	pollen	227	www.ncdc.noaa.gov/paleo/study/15444
Indian	50.9	-90.5	lake	pollen	228	this compilation
IOW225514	57.8	8.7	marine	alkenone	229	10.1594/PANGAEA.438411
IOW225517	57.7	7.1	marine	alkenone	229	10.1594/PANGAEA.438452
Irvin	47.1	-93.6	lake	pollen	230	this compilation
Isbenttjonn	59.8	7.4	lake	pollen	49	www.ncdc.noaa.gov/paleo/study/15444
Isokaerret	60.2	22.1	peat	pollen	231	this compilation
Jake	63.7	-65.2	lake	pollen	232	www.ncdc.noaa.gov/paleo/study/15444
James Ross Island	-64.2	-57.7	ice	dD	233	www.ncdc.noaa.gov/paleo/study/13954
Jinchuan Peat Bog	42.3	126.4	peat	d18O	234	this compilation
JM01-1199 and T88-2 splice	72	14.4	marine	foraminifera	235	www.ncdc.noaa.gov/paleo/study/15444
JM96-1207	68.1	-29.4	marine	dinocyst	236	www.ncdc.noaa.gov/paleo/study/15444
JPC-42	-49.9	-74.4	marine	alkenone	96	this compilation
JR01	69.9	-95.1	lake	chironomid	237	this compilation
JR01	69.9	-95.1	lake	pollen	238	www.ncdc.noaa.gov/paleo/study/15444
JR244_GC528	-53	-58	marine	alkenone	239	www.ncdc.noaa.gov/paleo/study/2569
JR51GC_35	66.6	-17.6	marine	alkenone	240	10.1594/PANGAEA.738458
K2	58.7	-65.9	lake	chironomid	241	www.ncdc.noaa.gov/paleo/study/15444
Kaartlamminsuo	60.7	24.2	peat	pollen	242	this compilation
Kaite Cobre Mayor	42.8	-3.8	speleothem	d13C	243	www.ncdc.noaa.gov/paleo/study/12194
Kansjon	57.6	14.5	lake	pollen	no ref	this compilation
Kardashinski Swamp	46.5	32.6	peat	pollen	244	this compilation
Karujarv	58.4	22.2	lake	pollen	no ref	this compilation
Keele	64.2	-127.6	lake	pollen	46	this compilation
Kenosee	49.8	-102.3	lake	pollen	245	this compilation
Keystone Iron Bog	38.9	-107	lake	pollen	246	this compilation
Kharinei	67.4	62.8	lake	chironomid	247	this compilation
Kharinei	67.4	62.8	lake	pollen	248	this compilation
Khatanga-12 Lake	73	102	lake	chironomid	249	this compilation
Kinderlinskaya Cave	54.2	56.9	speleothem	d18O	250	www.ncdc.noaa.gov/paleo/study/21610
Kinnshaugen	62	10.4	lake	pollen	49	www.ncdc.noaa.gov/paleo/study/15444
Klotjaernen	61.8	14.6	lake	pollen	49	this compilation
KNR159_5_36GGC	-27.5	-45.5	marine	d18O	251	www.ncdc.noaa.gov/paleo/study/11196
KNR159_JPC26	26.4	-92	marine	d18O	252	this compilation
KNR159_JPC26	26.4	-92	marine	Mg/Ca	252	this compilation
KNR166_14_11JPC	56.2	-27.7	marine	d18O	253	www.ncdc.noaa.gov/paleo/study/17536
KNR166_JPC26	24.3	-83.3	marine	d18O	254	www.ncdc.noaa.gov/paleo/study/12257
KNR166_JPC26	24.3	-83.3	marine	Mg/Ca	254	www.ncdc.noaa.gov/paleo/study/12257
KNR166_JPC51	24.4	-83.2	marine	d18O	255	www.ncdc.noaa.gov/paleo/study/13608
KNR166_JPC51	24.4	-83.2	marine	Mg/Ca	255	www.ncdc.noaa.gov/paleo/study/13608
KNR195_5_CDH23	-3.7	-81.1	marine	alkenone	256	www.ncdc.noaa.gov/paleo/study/19684
KNR195_5_CDH26	-4	-81.3	marine	alkenone	256	www.ncdc.noaa.gov/paleo/study/19684
Koeycegiz Goelue	36.9	28.6	lake	pollen	no ref	this compilation
Komsomolskaia	-74.1	97.5	ice	dD	257	this compilation
Koucha	34	97.2	lake	pollen	258	this compilation
KP2	68.8	35.3	lake	pollen	49	this compilation
KR02	71.3	-113.8	lake	chironomid	259	this compilation
KR02	71.3	-113.8	lake	pollen	260	www.ncdc.noaa.gov/paleo/study/15444
KT05_7_PC_02	41	140.8	marine	alkenone	261	10.1594/PANGAEA.705420
Kurupa Lake	68.4	-154.6	lake	chlorophyll	262	www.ncdc.noaa.gov/paleo/study/18995
Kusawa	60.3	-136.2	lake	BSi	263	www.ncdc.noaa.gov/paleo/study/15444
KY07_04_PC1	31.6	129	marine	Mg/Ca	264	10.1594/PANGAEA.831134
Kyutyunda	69.6	123.6	lake	pollen	265	10.1594/PANGAEA.848906
KZAI_01	-5.7	11.2	marine	dinocyst	266	this compilation
Lac Aurelie	50.4	-74.2	lake	chironomid	267	www.ncdc.noaa.gov/paleo/study/24370
Lac Colin	46.7	-70.3	lake	pollen	75	this compilation
Lac du Sommet	47.7	-70.7	lake	chironomid	268	this compilation
Lac Faribault	58.9	-71.7	lake	pollen	269	this compilation
Lac Gras	52.3	-67.1	lake	pollen	102	this compilation
Lac Leonard	49.2	-65.8	lake	pollen	270	this compilation
Lac Martyne	56.8	-64.8	lake	pollen	no ref	this compilation
Lac Meleze	65.2	-126.1	lake	pollen	271	this compilation
Lac Patricia	56.7	-64.7	lake	pollen	272	this compilation
Lac Petel	50.6	-66.3	lake	pollen	102	this compilation
Ladd	41.4	-84.8	lake	pollen	273	this compilation
Lago de Ajo	43.1	-6.2	lake	pollen	274	this compilation
Lago Dell Accesa	43	10.9	lake	pollen	275	www.ncdc.noaa.gov/paleo/study/9901
Lago Moreno	-41.1	-71.5	lake	pollen	276	this compilation
Lago Verdarolo	44.4	10.1	lake	chironomid	148	www.ncdc.noaa.gov/paleo/study/21030
Laguna Chaplin	-14.5	-61.1	lake	pollen	277	this compilation
Laguna Salada Chiprana	41.2	-0.2	lake	pollen	no ref	this compilation
Laihalampi	61.5	26.1	lake	pollen	214	this compilation
Lake 31	67.1	-50.5	lake	pollen	278	this compilation
Lake 850	68.4	19.1	lake	chironomid	279	www.ncdc.noaa.gov/paleo/study/15444
Lake 850	68.4	19.1	lake	d18O	279	www.ncdc.noaa.gov/paleo/study/15444
Lake BN7	55	-73.5	lake	pollen	280	this compilation
Lake Bolshie Toroki	55.4	80.6	lake	pollen	281	this compilation
Lake CH2	49.7	-74.6	lake	pollen	282	this compilation
Lake EC1	56.3	-75.1	lake	pollen	283	this compilation
Lake EC2	56	-75	lake	pollen	280	this compilation
Lake GB1	55.1	-75.3	lake	pollen	280	this compilation
Lake GB2	56.1	-75.3	lake	pollen	283	this compilation
Lake Hope Simpson	52.5	-56.4	lake	pollen	284	this compilation
Lake LB1	57.9	-75.6	lake	pollen	283	this compilation
Lake LR1	58.6	-75.3	lake	pollen	283	this compilation
Lake LR3	58.6	-75.3	lake	pollen	64	this compilation
Lake Mackenzie	-25.4	153.1	lake	GDGT	285	this compilation
Lake Malawi	-11.3	34.4	lake	GDGT	286	www.ncdc.noaa.gov/paleo/study/21890
Lake Nalengcuo	31.1	99.8	lake	pollen	287	this compilation
Lake of the Woods	49.1	-120.2	lake	chironomid	288	this compilation
Lake Qinghai	36.8	100.1	lake	alkenone	289	www.ncdc.noaa.gov/paleo/study/20518
Lake Sixteen	45.6	-84.3	lake	pollen	290	this compilation
Lake TK2	66.3	-104.9	lake	chironomid	291	this compilation
Lake Victoria	-1.2	33.2	lake	GDGT	292	www.ncdc.noaa.gov/paleo/study/16618
Lake West Okoboji	43.3	-95.2	lake	pollen	293	this compilation
Lake Ximencuo	33.4	101.1	lake	pollen	294	this compilation
LaPAS_KF02	-25.8	-45.2	marine	foraminifera	295	10.1594/PANGAEA.809921
Lapland	69	25	wood	TRW	296	www.ncdc.noaa.gov/paleo/study/15444
Law Dome DSS	-66.8	112.8	ice	borehole	297	10.1594/PANGAEA.587008
Le Fourneau	48.4	-0.2	peat	pollen	298	this compilation
Le Grand Lemps	45.5	5.4	peat	pollen	299	this compilation
Lednica -1	52.6	17.4	lake	pollen	300	this compilation
Lednica -2	52.6	17.4	lake	pollen	301	this compilation
Leviathan	37.9	-115.6	speleothem	d18O	302	www.ncdc.noaa.gov/paleo/study/16517
Lifebuoy Lake	59.1	163.2	lake	chironomid	303	this compilation
Liivjarve Bog	59.2	27.6	peat	pollen	304	this compilation
Liltlvatn	68.5	14.9	lake	pollen	49	www.ncdc.noaa.gov/paleo/study/15444
Lily	59.2	-135.4	lake	pollen	305	www.ncdc.noaa.gov/paleo/study/15444
Lingreville	48.9	-1.5	marine	pollen	306	this compilation
Little	44.2	-123.6	lake	pollen	307	this compilation
Little Bass	47.3	-93.6	lake	pollen	no ref	this compilation
Little Loch Roag	58.1	-6.9	peat	pollen	308	this compilation
Little Pond	42.7	-72.2	lake	pollen	71	this compilation
Llet-Ti	66.5	59.3	lake	pollen	248	this compilation
LO09-14	58.9	-20.4	marine	diatom	309	www.ncdc.noaa.gov/paleo/study/15444
Lobsigensee	47	7.3	lake	pollen	310	this compilation
Lochnagar 30	57	-3.2	lake	chironomid	311	this compilation
Lone Fox Lake	56.7	-119.7	lake	pollen	312	this compilation
Lonespruce	60	-159.1	lake	BSi	313	www.ncdc.noaa.gov/paleo/study/15444
Longwoods	-46.2	167.8	peat	pollen	37	this compilation
Loon Pond	45	-68.2	lake	pollen	314	this compilation
Lost Lake-MI	46.7	-88	lake	pollen	82	this compilation
Lough Meenachrinna	54.7	-8.7	lake	chironomid	315	this compilation
Louise Pond	53	-131.8	lake	pollen	316	this compilation
LR01	58.6	-75.3	lake	pollen	283	www.ncdc.noaa.gov/paleo/study/15444
Luganskoe	43.7	40.7	peat	pollen	317	this compilation
LV29_114_3	49.4	152.9	marine	alkenone	318	10.1594/PANGAEA.786249
LV29_114_3	49.4	152.9	marine	d18O	318	10.1594/PANGAEA.786249
LV29_114_3	49.4	152.9	marine	Mg/Ca	318	10.1594/PANGAEA.786249
Lyadhej-To	68.3	65.8	lake	chironomid	319	this compilation
Lyadhej-To	68.3	65.8	lake	pollen	319	www.ncdc.noaa.gov/paleo/study/15444
Lynn	56.8	-101	lake	Pollen	320	this compilation
M Lake	68.3	-133.5	lake	pollen	321	this compilation
M135_004_3	-17.4	-71.7	marine	alkenone	322	10.1594/PANGAEA.897235
M135_005_3	-17.4	-71.8	marine	alkenone	322	10.1594/PANGAEA.897235
M35003_4	12.1	-61.2	marine	alkenone	323	10.1594/PANGAEA.734784
M35003_4	12.1	-61.2	marine	d18O	323	10.1594/PANGAEA.734784
M35003_4	12.1	-61.2	marine	foraminifera	323	10.1594/PANGAEA.55754, 10.1594/PANGAEA.266634
M39008_3	36.4	-7.1	marine	alkenone	324	10.1594/PANGAEA.738148
M39008_3	36.4	-7.1	marine	d18O	324	10.1594/PANGAEA.738148
M40-4-SL78	37	13.2	marine	alkenone	325	10.1594/PANGAEA.438795
M75_3_137_3	-18.2	37.9	marine	alkenone	326	10.1594/PANGAEA.819999, 10.1594/PANGAEA.820000
M75_3_137_3	-18.2	37.9	marine	Mg/Ca	326	10.1594/PANGAEA.819999, 10.1594/PANGAEA.820000
M77_2_003_2	-15.1	-75.7	marine	alkenone	322	10.1594/PANGAEA.897235
M77_2_024_5	-11.1	-78	marine	alkenone	322	10.1594/PANGAEA.897235
M77_2_029_3	-9.3	-79.6	marine	alkenone	322	10.1594/PANGAEA.897235
M77_2_056_5	-3.7	-81.1	marine	d18O	327	10.1594/PANGAEA.848847
M77_2_056_5	-3.7	-81.1	marine	Mg/Ca	327	10.1594/PANGAEA.848847
M77_2_059_1	-4	-81.3	marine	alkenone	327	10.1594/PANGAEA.848848
M77_2_059_1	-4	-81.3	marine	Mg/Ca	327	10.1594/PANGAEA.848848
Maleshevska Mnts Peat Bog	41.7	23	peat	pollen	328	this compilation
Mansell	45	-68.7	lake	pollen	118	this compilation
Marais de Keswick	44.2	-79.5	lake	pollen	329	this compilation
MD01_2378	-13.1	121.8	marine	d18O	330	10.1594/PANGAEA.831198
MD01_2378	-13.1	121.8	marine	Mg/Ca	330	10.1594/PANGAEA.831198
MD01_2390	6.6	113.4	marine	alkenone	331	10.1594/PANGAEA.726888
MD01_2390	6.6	113.4	marine	d18O	331	10.1594/PANGAEA.726888
MD01_2390	6.6	113.4	marine	Mg/Ca	331	10.1594/PANGAEA.726888
MD01_2412	44.5	145	marine	alkenone	332	www.ncdc.noaa.gov/paleo/study/9096
MD01_2421	36	141.8	marine	alkenone	333	10.1594/PANGAEA.841033
MD01_2421	36	141.8	marine	d18O	333	10.1594/PANGAEA.841033
MD01-2416	51.3	167.7	marine	foraminifera	334	10.1594/PANGAEA.738119
MD01-2444	37.6	-10.1	marine	alkenone	335	10.1594/PANGAEA.771891
MD01-2446	39.1	-12.6	marine	foraminifera	336	10.1594/PANGAEA.857146
MD02_2503	34.4	-120	marine	d18O	337	www.ncdc.noaa.gov/paleo/study/5582
MD02_2515	27.5	-112.1	marine	alkenone	338	10.1594/PANGAEA.861260
MD02_2515	27.5	-112.1	marine	GDGT	338	10.1594/PANGAEA.861260
MD02_2575	29	-87.1	marine	d18O	339	10.1594/PANGAEA.706301
MD02_2575	29	-87.1	marine	Mg/Ca	339	10.1594/PANGAEA.706301
MD02_2594	-34.7	17.3	marine	d18O	340	www.ncdc.noaa.gov/paleo/study/17935
MD02_2594	-34.7	17.3	marine	Mg/Ca	340	www.ncdc.noaa.gov/paleo/study/17935
MD03_2607	-37	137.4	marine	alkenone	341	10.1594/PANGAEA.820842
MD03_2607	-37	137.4	marine	foraminifera	341	10.1594/PANGAEA.820841, 10.1594/PANGAEA.820842
MD03_2607	-37	137.4	marine	GDGT	341	10.1594/PANGAEA.820842
MD03_2611	-36.7	136.6	marine	alkenone	342	www.ncdc.noaa.gov/paleo/study/6421
MD03_2611	-36.7	136.6	marine	d18O	342	www.ncdc.noaa.gov/paleo/study/6421
MD03_2699	39	-10.7	marine	alkenone	108	10.1594/PANGAEA.761812
MD03_2707	2.5	9.4	marine	d18O	343	www.ncdc.noaa.gov/paleo/study/5596
MD03_2707	2.5	9.4	marine	Mg/Ca	343	www.ncdc.noaa.gov/paleo/study/5596
MD03-2601	-66.1	138.6	marine	GDGT	344	this compilation
MD06_3067	6.5	126.5	marine	Mg/Ca	345	10.1594/PANGAEA.770282
MD06_3075	6.5	125.8	marine	alkenone	346	10.1594/PANGAEA.837180
MD06_3075	6.5	125.8	marine	d18O	346	10.1594/PANGAEA.837180
MD07_3076Q	-44.2	-14.2	marine	d18O	347	10.1594/PANGAEA.837065
MD07-3088	-46.1	-75.7	marine	pollen	348	this compilation
MD07-3104	-41.7	-72.8	marine	pollen	348	this compilation
MD07-3124	-50.5	-75	marine	alkenone	96	this compilation
MD79_257	-20.4	36.3	marine	alkenone	349	www.ncdc.noaa.gov/paleo/study/9040
MD79-257	-20.4	36.3	marine	foraminifera	350	this compilation
MD84_527	-43.8	51.3	marine	d18O	351	10.1594/PANGAEA.727005
MD84_527	-43.8	51.3	marine	diatom	352	10.1594/PANGAEA.52302, 10.1594/PANGAEA.52483
MD94_103	-45.6	86.5	marine	alkenone	353	10.1594/PANGAEA.587009
MD95_2002	47.5	-8.5	marine	dinocyst	354	10.1594/PANGAEA.94355
MD95_2011	67	7.6	marine	alkenone	355	10.1594/PANGAEA.510782, 10.1594/PANGAEA.112379
MD95_2011	67	7.6	marine	d18O	355	10.1594/PANGAEA.510782
MD95_2011	67	7.6	marine	foraminifera	355	10.1594/PANGAEA.510782, 10.1594/PANGAEA.112379
MD95_2011	67	7.6	marine	radiolaria	355	10.1594/PANGAEA.510782, 10.1594/PANGAEA.112379
MD95_2015	58.8	-26	marine	alkenone	356	10.1594/PANGAEA.438814
MD95_2043	36.1	-2.6	marine	alkenone	357	www.ncdc.noaa.gov/paleo/study/6375
MD95_2043	36.1	-2.6	marine	d18O	357	www.ncdc.noaa.gov/paleo/study/6375
MD95_2043	36.1	-2.6	marine	Mg/Ca	357	www.ncdc.noaa.gov/paleo/study/6375
MD97_2120	-45.5	174.9	marine	alkenone	358	www.ncdc.noaa.gov/paleo/study/6307
MD97_2120	-45.5	174.9	marine	Mg/Ca	358	www.ncdc.noaa.gov/paleo/study/6307
MD97_2120	-45.5	174.9	marine	d18O	359	www.ncdc.noaa.gov/paleo/study/6307
MD97_2121	-40.4	178	marine	alkenone	359	www.ncdc.noaa.gov/paleo/study/5589
MD97_2141	8.8	121.3	marine	d18O	360	www.ncdc.noaa.gov/paleo/study/2610
MD97_2141	8.8	121.3	marine	Mg/Ca	360	www.ncdc.noaa.gov/paleo/study/2610
MD97_2146	20.1	117.4	marine	alkenone	361	10.1594/PANGAEA.861254
MD97_2146	20.1	117.4	marine	GDGT	361	10.1594/PANGAEA.861254
MD97_2151	8.7	109.9	marine	alkenone	362	this compilation
MD97_2151	8.7	109.9	marine	GDGT	362	this compilation
MD98_2161	-5.2	117.5	marine	d18O	363	this compilation
MD98_2161	-5.2	117.5	marine	Mg/Ca	363	this compilation
MD98_2165	-9.7	118.4	marine	Mg/Ca	350	this compilation
MD98_2176	-5	133.4	marine	d18O	364	www.ncdc.noaa.gov/paleo/study/6400
MD98_2176	-5	133.4	marine	Mg/Ca	364	www.ncdc.noaa.gov/paleo/study/6400
MD98_2178	3.6	118.7	marine	d18O	363	this compilation
MD98_2178	3.6	118.7	marine	Mg/Ca	363	this compilation
MD98_2181	6.3	125.8	marine	d18O	364	www.ncdc.noaa.gov/paleo/study/6400
MD98_2181	6.3	125.8	marine	Mg/Ca	364	www.ncdc.noaa.gov/paleo/study/6400
MD98_2188	14.8	123.5	marine	Mg/Ca	365	this compilation
MD98_2195	31.6	128.9	marine	alkenone	366	10.1594/PANGAEA.861248
MD98_2195	31.6	128.9	marine	GDGT	366	10.1594/PANGAEA.861248
MD99_2251	57.4	-27.9	marine	d18O	367	this compilation
MD99_2251	57.4	-27.9	marine	Mg/Ca	367	this compilation
MD99_2269	66.6	-20.9	marine	alkenone	368	10.1594/PANGAEA.847657
MD99_2269	66.6	-20.9	marine	d18O	368	10.1594/PANGAEA.847657
MD99_2269	66.6	-20.9	marine	Mg/Ca	368	10.1594/PANGAEA.847657
MD99_2339	35.9	-7.5	marine	d18O	324	10.1594/PANGAEA.738148
MD99_2341	36.4	-7.1	marine	d18O	324	10.1594/PANGAEA.738148
MD99-2227	58.2	-48.4	marine	dinocyst	212	www.ncdc.noaa.gov/paleo/study/15444
MD99-2256	64.3	-24.2	marine	foraminifera	369	10.1594/PANGAEA.864059
MD99-2269	66.2	-23.3	marine	alkenone	370	www.ncdc.noaa.gov/paleo/study/20023
MD99-2269	66.9	-20.9	marine	diatom	371	www.ncdc.noaa.gov/paleo/study/15444
MD99-2284	62.4	1	marine	foraminifera	372	10.1594/PANGAEA.846924
MD99-2322	67.1	-30.8	marine	foraminifera	373	www.ncdc.noaa.gov/paleo/study/15444
ME0005A_43JC	7.9	-83.6	marine	alkenone	374	www.ncdc.noaa.gov/paleo/study/5943, www.ncdc.noaa.gov/paleo/study/12195
ME0005A_43JC	7.9	-83.6	marine	d18O	374	www.ncdc.noaa.gov/paleo/study/5943, www.ncdc.noaa.gov/paleo/study/12195
ME0005A_43JC	7.9	-83.6	marine	Mg/Ca	374	www.ncdc.noaa.gov/paleo/study/5943, www.ncdc.noaa.gov/paleo/study/12195
Medvedevskoe	60.5	29.9	lake	chironomid	375	this compilation
Meerfelder Maar	50.1	6.8	lake	pollen	215	this compilation
Mendota	43.1	-89.4	lake	pollen	376	this compilation
Menez-Cam	48.3	-3.5	peat	pollen	377	this compilation
Midden Cluster 1	37.9	-110.1	midden	macrofossils	378	geochange.er.usgs.gov/midden/
Midden Cluster 2	36.4	-115.2	midden	macrofossils	378	geochange.er.usgs.gov/midden/
Midden Cluster 3	36.1	-108.1	midden	macrofossils	378	geochange.er.usgs.gov/midden/
Midden Cluster 4	43.6	-112.7	midden	macrofossils	378	geochange.er.usgs.gov/midden/
Midden Cluster 5	32.5	-106	midden	macrofossils	378	geochange.er.usgs.gov/midden/
Midden Cluster 6	32.5	-106	midden	macrofossils	378	geochange.er.usgs.gov/midden/
Midden Cluster 7	34.2	-116	midden	macrofossils	378	geochange.er.usgs.gov/midden/
Midden Cluster 8	32.3	-109.1	midden	macrofossils	378	geochange.er.usgs.gov/midden/
Midden Cluster 9	31.6	-115.6	midden	macrofossils	378	geochange.er.usgs.gov/midden/
Milandre Cave	47.5	7	speleothem	dD	379	10.1594/PANGAEA.904948
Minnetonka Cave	42.1	-111.5	speleothem	d18O	380	www.ncdc.noaa.gov/paleo/study/23097
Mire Saviku	58.4	27.2	peat	pollen	381	this compilation
Mittlere Hellelen	46.3	7.8	peat	pollen	40	this compilation
Moanatuatua	-37.9	175.4	peat	pollen	382	this compilation
Mohawk	41.8	-73.3	lake	pollen	383	this compilation
Monhegan Island Meadow	43.8	-69.3	lake	pollen	384	this compilation
Moon	46.9	-98.2	lake	pollen	385	this compilation
Moor Alpenrose	47	11.8	peat	pollen	80	this compilation
Moor im Weissenstadter Forst	50.1	11.9	peat	pollen	386	this compilation
Moose Lake	61.4	-143.6	lake	chironomid	387	www.ncdc.noaa.gov/paleo/study/15444
Moraine	52.3	-58.1	lake	pollen	284	this compilation
Mount Honey	-52.5	169.2	peat	pollen	216	this compilation
MR003-K03-PC01	46.3	152.5	marine	alkenone	388	www.ncdc.noaa.gov/paleo/study/8458
MSM05_5_712_2	78.9	6.8	marine	d18O	389	10.1594/PANGAEA.810415
MSM05_5_712_2	78.9	6.8	marine	Mg/Ca	389	10.1594/PANGAEA.810415
MSM05-712	78.9	6.8	marine	dinocyst	212	www.ncdc.noaa.gov/paleo/study/15444
MSM055-712-2	78.9	6.8	marine	foraminifera	390	10.1594/PANGAEA.849326
MSM055-713-2	79.2	5.3	marine	foraminifera	390	10.1594/PANGAEA.849328
MSM343300	68.5	-54	marine	dinocyst	391	this compilation
MV1014_09MC	-0.7	-85.3	marine	GDGT	392	this compilation
MV1014_09MC	-0.7	-85.3	marine	Mg/Ca	392	this compilation
MV99_PC14	25.2	-112.7	marine	Mg/Ca	393	www.ncdc.noaa.gov/paleo/study/10415
Myrtle	48	-93.4	lake	pollen	394	this compilation
Myrvatn	68.7	16.4	lake	pollen	49	www.ncdc.noaa.gov/paleo/study/15444
NA87_22	55.5	-14.6	marine	foraminifera	395	10.1594/PANGAEA.54411, 10.1594/PANGAEA.266942
Naujg 1	66.7	-52	lake	TOC	396	www.ncdc.noaa.gov/paleo/study/15444
Nautajarvi	61.8	24.7	lake	pollen	49	www.ncdc.noaa.gov/paleo/study/15444
NBP05-05_JPC-67	-54.3	-69.5	marine	alkenone	397	10.1594/PANGAEA.881851
Nedlouc	57.7	-71.7	lake	pollen	269	this compilation
Nevado Huascaran Core 2	-9	-77.5	ice	d18O	398	www.ncdc.noaa.gov/paleo/study/2447
NGRIP	75.1	-42.3	ice	d18O	399	10.1594/PANGAEA.586838
Nikolay Lake	73.3	124.2	lake	chironomid	400	this compilation
Nikolay Lake	73.3	124.2	lake	pollen	400	this compilation
NIOP_C2_905_PC	10.8	51.9	marine	alkenone	401	10.1594/PANGAEA.861245
NIOP_C2_905_PC	10.8	51.9	marine	GDGT	401	10.1594/PANGAEA.861245
Njakajaure	68.3	18.8	lake	diatom	402	www.ncdc.noaa.gov/paleo/study/15444
Njulla	68.4	18.7	Lake	chironomid	403	www.ncdc.noaa.gov/paleo/study/6349
North Crater Lake	49.1	-120	lake	chironomid	288	this compilation
North Grip	75.1	-42.3	Ice	isotope diffus.	404	10.1594/PANGAEA.871563
North Lake	69.2	-50	lake	chironomid	116	www.ncdc.noaa.gov/paleo/study/15444
North Pond	42.7	-73.1	lake	pollen	405	this compilation
Nussbaumer Seen	47.6	8.8	lake	pollen	406	this compilation
Nutt Lake	45.2	-79.5	lake	pollen	56	this compilation
OCE326_GGC26	43.5	-54.9	marine	alkenone	407	www.ncdc.noaa.gov/paleo/study/6409
OCE326_GGC26	43.5	-54.9	marine	d18O	407	www.ncdc.noaa.gov/paleo/study/6409
OCE326_GGC30	43.9	-62.8	marine	alkenone	408	www.ncdc.noaa.gov/paleo/study/6409
ODP_165_999A	12.7	-78.7	marine	d18O	409	www.ncdc.noaa.gov/paleo/study/2602
ODP_165_999A	12.7	-78.7	marine	Mg/Ca	409	www.ncdc.noaa.gov/paleo/study/2602
ODP_167_1019C	41.7	-124.9	marine	alkenone	410	10.1594/PANGAEA.841946
ODP_175_1078C	-11.9	13.4	marine	alkenone	411	www.ncdc.noaa.gov/paleo/study/22400
ODP_175_1084B	-25.5	13	marine	Mg/Ca	412	www.ncdc.noaa.gov/paleo/study/2632
ODP_178_1098B	-64.9	-64.2	marine	GDGT	413	10.1594/PANGAEA.769707
ODP162_984	61.4	-24.1	marine	d18O	415	www.ncdc.noaa.gov/paleo/study/5593
ODP162_984	61.4	-24.1	marine	Mg/Ca	415	www.ncdc.noaa.gov/paleo/study/5593
ODP658C	20.8	-18.6	marine	alkenone	414	10.1594/PANGAEA.52711
ODP658C	20.8	-18.6	marine	foraminifera	416	www.ncdc.noaa.gov/paleo/study/2561
Olive-backed Lake	56.2	158.9	lake	chironomid	417	this compilation
Oltush Lake	51.7	24	peat	pollen	no ref	this compilation
OregonCaves	42.1	-123.4	speleothem	d18O	418	www.ncdc.noaa.gov/paleo/study/13543
Ospitale	44.2	10.8	peat	pollen	419	this compilation
Ostrowite	53.8	17.6	lake	pollen	420	this compilation
P1003	63.8	5.3	marine	d18O	421	www.ncdc.noaa.gov/paleo/study/15444
P178_15P	12	44.3	marine	alkenone	422	www.ncdc.noaa.gov/paleo/study/19420
P178_15P	12	44.3	marine	d18O	422	www.ncdc.noaa.gov/paleo/study/19420
P178_15P	12	44.3	marine	GDGT	422	www.ncdc.noaa.gov/paleo/study/19420
P178_15P	12	44.3	marine	Mg/Ca	422	www.ncdc.noaa.gov/paleo/study/19420
P1B3	73.7	-162.7	marine	dinocyst	423	www.ncdc.noaa.gov/paleo/study/15444
Pannel Bridge	50.9	0.7	peat	pollen	424	this compilation
Park Pond 1	43.5	-110	lake	pollen	425	this compilation
Path Lake	43.9	-64.9	lake	pollen	426	this compilation
PC_1	31.5	128.4	marine	d18O	427	www.ncdc.noaa.gov/paleo/study/18755
PC6	40.4	143.5	marine	alkenone	428	this compilation
Peatland Klukva	53.8	36.3	peat	pollen	429	this compilation
Pechora Lake	59.3	163.1	lake	chironomid	430	this compilation
Pella	-29	19.1	marine	pollen	431	this compilation
Penny	67.3	-66.8	ice	d18O	432	www.ncdc.noaa.gov/paleo/study/2474
Perch Lake Manitoba	51.7	-100.9	lake	pollen	no ref	this compilation
Perch Lake ON	46	-77.3	lake	pollen	433	this compilation
Pingwang	31	120.6	peat	pollen	94	this compilation
Pixie	48.6	-124.2	lake	pollen	434	this compilation
PL-96	71.7	42.6	marine	dinocyst	435	www.ncdc.noaa.gov/paleo/study/15444
PL07_39PC	10.7	-65.9	marine	d18O	436	www.ncdc.noaa.gov/paleo/study/2585
PL07_39PC	10.7	-65.9	marine	Mg/Ca	436	www.ncdc.noaa.gov/paleo/study/2585
Plateau Remote	-84	43	ice	d18O	437	this compilation
Platypus Tarn	-42.7	146.6	lake	chironomid	129	this compilation
Pogonia Bog	45	-93.6	lake	pollen	438	this compilation
Point Escuminac	47.1	-64.8	lake	pollen	439	this compilation
Poland Spring	44	-70.4	lake	pollen	314	this compilation
Poleva Cave	44.7	21.7	speleothem	d18O	440	www.ncdc.noaa.gov/paleo/study/5540
Posy	37.9	-111.7	lake	pollen	441	this compilation
Potrok Aike	-52	-70.4	lake	chironomid	442	this compilation
PP10-07	43.7	-2.2	marine	foraminifera	443	10.1594/PANGAEA.872166
Praz Rodet	46.6	6.2	peat	pollen	444	this compilation
PSh-5159N	71.4	22.6	marine	alkenone	445	10.1594/PANGAEA.892351
PSh-5159N	71.4	22.6	marine	foraminifera	445	10.1594/PANGAEA.892351
PTHE	68.2	92.2	lake	chironomid	194	this compilation
Puerto de Los Tornos	43.2	-3.4	peat	pollen	446	this compilation
Pupuke Lake	-36.8	174.8	lake	chironomid	447	this compilation
Pupuke Lake	-36.8	174.8	lake	pollen	447	this compilation
Puscizna Rekowianska	49.5	19.8	peat	pollen	448	this compilation
Qipisarqo	61	-47.8	lake	pollen	449	www.ncdc.noaa.gov/paleo/study/15444
Quartz	64.2	-145.8	lake	chironomid	450	www.ncdc.noaa.gov/paleo/study/15444
Queens	64.1	-110.6	lake	pollen	307	this compilation
Radtke	43.4	-88.1	lake	pollen	147	this compilation
Raigastvere	58.6	26.7	lake	pollen	451	www.ncdc.noaa.gov/paleo/study/15444
Raigastvere Lake	58.6	26.7	lake	pollen	452	this compilation
Rainbow	60.7	-150.8	lake	chironomid	221	www.ncdc.noaa.gov/paleo/study/15444
Ranger	67.2	-153.7	lake	pollen	453	www.ncdc.noaa.gov/paleo/study/15444
Rapid	42.7	-109.2	lake	pollen	454	this compilation
RAPiD_12_1K	62.1	-17.8	marine	d18O	455	www.ncdc.noaa.gov/paleo/study/17658
RAPiD_12_1K	62.1	-17.8	marine	Mg/Ca	455	www.ncdc.noaa.gov/paleo/study/17658
Ratasjoen	62.3	9.8	lake	chironomid	78	www.ncdc.noaa.gov/paleo/study/15444
RC12-10	23	-95.5	marine	foraminifera	456	this compilation
RC24_08GC	-1.3	-11.9	marine	d18O	457	www.ncdc.noaa.gov/paleo/study/16380
RC24_08GC	-1.3	-11.9	marine	Mg/Ca	457	www.ncdc.noaa.gov/paleo/study/16380
RC27_23	18	57.6	marine	d18O	458	www.ncdc.noaa.gov/paleo/study/10495
RC27_28	17.9	57.6	marine	d18O	458	www.ncdc.noaa.gov/paleo/study/10495
Red Rock	40.1	-105.5	lake	pollen	459	this compilation
Reiarsdalvatnet	58.3	7.8	lake	pollen	49	www.ncdc.noaa.gov/paleo/study/15444
Reidel	46.2	-95.3	lake	pollen	460	this compilation
Renland	71.3	-26.7	ice	d18O	461	www.ncdc.noaa.gov/paleo/study/11148
Riviere Feuilles 2	58.2	-72	lake	pollen	269	this compilation
RR1313_23PC	-4.5	145.7	marine	Mg/Ca	462	10.1594/PANGAEA.902660
Ruila	59.2	24.4	lake	pollen	451	www.ncdc.noaa.gov/paleo/study/15444
Rukatunturi	66.2	29.2	peat	pollen	463	this compilation
s53s52	59.9	-104.2	peat	d13C	464	www.ncdc.noaa.gov/paleo/study/15444
SacredLake	0.1	37.5	lake	GDGT	465	www.ncdc.noaa.gov/paleo/study/13676
Saegistalsee	46.7	8	lake	pollen	466	this compilation
Sahara Sand Wetland	48.1	88.4	peat	d13C	467	this compilation
Saint Calixte	46	-73.9	lake	pollen	no ref	this compilation
Saint Viaud Contin	47.3	-2	peat	pollen	468	this compilation
Saint-Jean Ile dOrleans	46.9	-70.9	lake	pollen	469	this compilation
Saint-Thomas	47.3	-1.8	peat	pollen	55	this compilation
Salada Pequena	41	-0.2	lake	pollen	no ref	this compilation
Schwarzsee ob Soelden	47	11	lake	chironomid	470	www.ncdc.noaa.gov/paleo/study/28550
Schwarzsee Reschenscheideck	46.9	10.5	lake	pollen	40	this compilation
Screaming Lynx Lake	66.1	-145.4	lake	chironomid	221	www.ncdc.noaa.gov/paleo/study/15444
Secret Lake	76.6	68.7	lake	d18O	471	www.ncdc.noaa.gov/paleo/study/25311
sfl4-1	67.1	-50.3	lake	TOC	396	www.ncdc.noaa.gov/paleo/study/15444
Sharkey	44.6	-93.4	lake	pollen	118	this compilation
Sihailongwan Maar	42.3	126.6	lake	pollen	472	10.1594/PANGAEA.852703
Siple Dome A	-81.7	-148.8	ice	melt layer	473	www.usap-dc.org/view/dataset/609121
Sjuuodjijaure	67.4	18.1	lake	chironomid	474	www.ncdc.noaa.gov/paleo/study/15444
Sjuuodjijaure	67.4	18.1	lake	diatom	474	www.ncdc.noaa.gov/paleo/study/15444
Sjuuodjijaure	67.4	18.1	lake	pollen	474	www.ncdc.noaa.gov/paleo/study/15444
SK237_GC04	11	75	marine	d18O	475	www.ncdc.noaa.gov/paleo/study/17575
SK237_GC04	11	75	marine	Mg/Ca	475	www.ncdc.noaa.gov/paleo/study/17575
Skrzetuszewskie	52.6	17.4	lake	pollen	476	this compilation
Sluggan	54.8	-6.3	peat	pollen	477	this compilation
SN-6	12.5	74.1	marine	Mg/Ca	478	www.ncdc.noaa.gov/paleo/study/18919
SO136_GC11	-43.4	167.9	marine	alkenone	479	10.1594/PANGAEA.794498
SO189_039KL	-0.8	99.9	marine	d18O	480	www.ncdc.noaa.gov/paleo/study/19139
SO189_039KL	-0.8	99.9	marine	Mg/Ca	480	www.ncdc.noaa.gov/paleo/study/19139
SO189_119KL	3.5	96.3	marine	d18O	480	10.1594/PANGAEA.833323
SO189_119KL	3.5	96.3	marine	Mg/Ca	480	10.1594/PANGAEA.833323
SO189_144KL	1.2	98.1	marine	d18O	480	10.1594/PANGAEA.833324
SO42_74KL	14.3	57.3	marine	alkenone	401	10.1594/PANGAEA.861247
SO42_74KL	14.3	57.3	marine	d18O	401	10.1594/PANGAEA.861247
SO42_74KL	14.3	57.3	marine	GDGT	401	10.1594/PANGAEA.861247
SO42_74KL	14.3	57.3	marine	foraminifera	481	10.1594/PANGAEA.52389, 10.1594/PANGAEA.438818
SO90_56KA	24.8	65.9	marine	alkenone	482	10.1594/PANGAEA.713643, 10.1594/PANGAEA.713641
SO90_63KA	24.6	66	marine	d18O	483	www.ncdc.noaa.gov/paleo/study/2606
Sokli	67.8	29.3	lake	chironomid	484	this compilation
South African Rainfall Zone	-27.2	28.5	peat	pollen	485	this compilation
South Island	-42	172	speleothem	d18O	486	www.ncdc.noaa.gov/paleo/study/9792
Southern California	33.8	-116.7	lake	pollen	487	this compilation
Soylegrotta	66.6	13.7	speleothem	d18O	488	www.ncdc.noaa.gov/paleo/study/15444
SP02	68.6	-83.3	lake	TOC	489	www.ncdc.noaa.gov/paleo/study/15444
Spaime	63.1	12.3	lake	chironomid	490	www.ncdc.noaa.gov/paleo/study/15444
Spannagel	47.1	11.7	speleothem	d18O	491	www.ncdc.noaa.gov/paleo/study/14510
Spruce Pond	41.2	-74.2	lake	pollen	118	this compilation
SSDP_102	35	128.9	marine	alkenone	163	10.1594/PANGAEA.438838
Staroselsky Moch	56.3	32	peat	pollen	492	this compilation
Starvatn	62.1	-6.6	lake	BSi	493	www.ncdc.noaa.gov/paleo/study/15444
Station 803	70.6	-135.9	marine	dinocyst	494	www.ncdc.noaa.gov/paleo/study/27910
Stazersee	46.5	9.9	lake	chironomid	207	this compilation
Steel	47	-94.7	lake	pollen	118	this compilation
Stella Lake	39	-114.3	lake	chironomid	495	this compilation
Stowell Lake	48.8	-123.4	lake	chironomid	496	this compilation
Straldzha mire	42.6	26.8	peat	pollen	497	this compilation
SU81_18	37.8	-10.2	marine	alkenone	498	10.1594/PANGAEA.788454
Sudoble Lake	54	28.1	lake	pollen	499	this compilation
Sutherland	41.4	-74.2	lake	pollen	118	this compilation
SV04	75	13.9	marine	alkenone	500	10.1594/PANGAEA.871901
Svanavatnet	66.4	14.1	lake	pollen	501	this compilation
Svartvatnet-Norway	63.4	9.6	lake	pollen	49	www.ncdc.noaa.gov/paleo/study/15444
Svartvatnet-Svalbard	76.9	15.7	lake	chironomid	502	this compilation
Swienskuhle DAH III	53.7	8.7	peat	pollen	503	10.1594/PANGAEA.739876
Swietokrzyskie Lake	52.5	17.6	lake	pollen	504	this compilation
Szymbark	49.6	21.1	peat	pollen	505	this compilation
TALDICE	-72.8	159.2	ice	d18O	506	www.ncdc.noaa.gov/paleo/study/22590
Talkin Tarn	54.9	-2.7	lake	chironomid	507	this compilation
TanaLake	12	37.3	lake	GDGT	508	this compilation
Tanganyika	-6.7	29.8	lake	GDGT	509	www.ncdc.noaa.gov/paleo/study/6206
Tangled Up Lake	67.7	-149.1	lake	d18O	510	www.ncdc.noaa.gov/paleo/study/5469
Tarnowiec	49.7	21.6	peat	pollen	511	this compilation
Taul dintre Brazi	45.4	22.9	lake	chironomid	512	this compilation
Taul Muced	47.6	24.5	lake	chironomid	513	this compilation
Temje	62.1	129.5	lake	chironomid	514	this compilation
Tiancai Lake	26.6	99.7	lake	chironomid	515	this compilation
Tiavatnet	63.1	9.4	lake	pollen	49	www.ncdc.noaa.gov/paleo/study/15444
Tibetanus	68.3	18.7	lake	pollen	516	www.ncdc.noaa.gov/paleo/study/15444
Tigalmamine	32.9	-4.7	lake	pollen	517	this compilation
TN057-17	-50	6	marine	diatom	518	www.ncdc.noaa.gov/paleo/study/8456
TN062-0550	40.9	-124.6	marine	pollen	519	this compilation
Topptjonna	62.4	9.7	lake	chironomid	520	this compilation
Tornetrask	68	20	wood	TRW	521	www.ncdc.noaa.gov/paleo/study/15444
Toskaljavri	69.2	21.5	lake	chironomid	522	this compilation
Tourbiere de Lanorie Henri	46	-73.3	lake	pollen	523	this compilation
Tourbiere de Lanorie St Jean	46	-73.2	lake	pollen	523	this compilation
TR163_22	0.5	-92.4	marine	alkenone	524	www.ncdc.noaa.gov/paleo/study/9039
TR163_22	0.5	-92.4	marine	d18O	524	www.ncdc.noaa.gov/paleo/study/9039
TR163_22	0.5	-92.4	marine	Mg/Ca	524	www.ncdc.noaa.gov/paleo/study/9039
TR163_31	-3.6	-84	marine	alkenone	525	www.ncdc.noaa.gov/paleo/study/12195
Trehorningen	58.6	11.6	lake	pollen	526	www.ncdc.noaa.gov/paleo/study/15444
Trettetjorn	60.7	7	lake	pollen	527	www.ncdc.noaa.gov/paleo/study/15444
Troll 28-03	60.9	3.7	marine	foraminifera	528	www.ncdc.noaa.gov/paleo/study/15444
Trout	68.8	-138.8	lake	chironomid	529	www.ncdc.noaa.gov/paleo/study/15444
Tsuolbmajavri	68.4	22.1	lake	chironomid	49	www.ncdc.noaa.gov/paleo/study/15444
Tsuolbmajavri	68.4	22.1	lake	diatom	49	www.ncdc.noaa.gov/paleo/study/15444
Tsuolbmajavri	68.4	22.1	lake	pollen	49	www.ncdc.noaa.gov/paleo/study/15444
TTR17 434G	36.2	-4.3	marine	alkenone	530	10.1594/PANGAEA.826066
TTR17 434G	36.2	-4.3	marine	longchain diol	530	10.1594/PANGAEA.826066
Tumbulovaty	67.1	59.6	lake	pollen	248	this compilation
Turkana	2.7	36.5	lake	GDGT	531	www.ncdc.noaa.gov/paleo/study/16589
Two-Yourts Lake	56.8	160.1	lake	chironomid	532	this compilation
Uitbergen	51	3.9	peat	pollen	533	this compilation
Upper Fly	61.1	-138.1	lake	pollen	534	www.ncdc.noaa.gov/paleo/study/15444
Van	38.5	43	lake	pollen	535	this compilation
Vatnamyri	65.9	-18.3	lake	chironomid	536	this compilation
Vernerovice	50.6	16.2	peat	pollen	537	this compilation
Vestre Oykjamyrtorn	59.8	6	lake	chironomid	78	this compilation
Vestre Oykjamyrtorn	59.8	6	lake	pollen	527	this compilation
Vikjordvatnet	68.2	14.1	lake	TOC	538	www.ncdc.noaa.gov/paleo/study/15444
VM12_107	11.3	-66.6	marine	d18O	539	www.ncdc.noaa.gov/paleo/study/13609
VM12_107	11.3	-66.6	marine	Mg/Ca	539	www.ncdc.noaa.gov/paleo/study/13609
VM21_30	-1.2	-89.7	marine	alkenone	540	www.ncdc.noaa.gov/paleo/study/2622, www.ncdc.noaa.gov/paleo/study/13667
VM21_30	-1.2	-89.7	marine	d18O	540	www.ncdc.noaa.gov/paleo/study/2622, www.ncdc.noaa.gov/paleo/study/13667
VM21_30	-1.2	-89.7	marine	Mg/Ca	540	www.ncdc.noaa.gov/paleo/study/2622, www.ncdc.noaa.gov/paleo/study/13667
VM28_122	11.9	-78.7	marine	d18O	409	www.ncdc.noaa.gov/paleo/study/2602
VM28_122	11.9	-78.7	marine	Mg/Ca	409	www.ncdc.noaa.gov/paleo/study/2602
Vostok	-78.5	108	ice	dD	541	www.ncdc.noaa.gov/paleo/study/2453
Vuoksjavratje	66.3	15.7	lake	chironomid	542	this compilation
Vuolep Njakajaure	68.3	18.8	lake	chironomid	543	this compilation
Vuoskkujavri	68.3	19.1	lake	chironomid	544	www.ncdc.noaa.gov/paleo-search/study/15444
Vuoskkujavri	68.3	19.1	lake	diatom	544	www.ncdc.noaa.gov/paleo-search/study/15444
Vuoskkujavri	68.3	19.1	lake	pollen	544	www.ncdc.noaa.gov/paleo-search/study/15444
Wachel 3	53.4	8.9	lake	pollen	545	this compilation
Wachseldorn Untermoos	46.8	7.7	peat	pollen	546	this compilation
WAIS Divide	-79.5	-112.1	ice	bubbl frq	547	www.usap-dc.org/view/dataset/609538
WAIS Divide	-79.5	-112.1	ice	hybrid-ice	548	www.usap-dc.org/view/dataset/600377
Waskey	59.9	-159.2	lake	TOC	549	www.ncdc.noaa.gov/paleo/study/15444
Waxeckalm	47	11.8	peat	pollen	550	this compilation
WCA3B Gumbo Limbo Far Tail	25.8	-80.5	lake	pollen	551	this compilation
WCA3B Gumbo Limbo Marsh	25.8	-80.5	lake	pollen	551	this compilation
White Pond	34.2	-80.8	lake	GDGT	552	www.ncdc.noaa.gov/paleo/study/25170
Wiggenhall St. Germans	52.7	0.3	peat	pollen	553	this compilation
Wilder See beim Ruhestein	48.6	8.2	lake	pollen	554	this compilation
WIND28K	-10.2	51	marine	d18O	555	10.1594/PANGAEA.610271
Windy Lake	49.8	-117.9	lake	chironomid	556	this compilation
Wonderkrater	-24.4	28.8	peat	pollen	557	this compilation
Woryty	53.8	20.2	lake	pollen	558	this compilation
Xingyun Lake	24.3	102.8	lake	pollen	559	this compilation
Yakumo	42.3	140.3	peat	Pollen	560	10.1594/PANGAEA.785354
Yanou Lake	-62.2	-59	lake	GDGT	561	doi.org/10.5285/df50e30a-0672-461a-928e-aafafb45fd55
Yarnyshnoe	69.1	36.1	lake	pollen	562	www.ncdc.noaa.gov/paleo/study/15444
Ylimysneva	62.1	22.9	peat	pollen	563	this compilation
Zabieniec	51.9	19.8	peat	chironomid	564	www.ncdc.noaa.gov/paleo/study/28418
Zalozhtsy	49.8	25.5	peat	pollen	565	this compilation
Zbudovska blata	49.8	14.3	peat	pollen	566	this compilation
